# Supplementary material for: 1-(3-Phenyl­isoquinolin-1-yl)hydrazine
Source: Acta Crystallogr Sect E Struct Rep Online. 2008 Dec 17;65(Pt 1):o137–8. doi: 10.1107/S1600536808042062 (PMC2968055; doi:10.1107/S1600536808042062)
Supplement: Supplementary file 1 [file e-65-0o137-sup1.cif]

##############################################################################
###                                                                        ###
###        Electronic paper (Acta Crystallographica Section E)             ###
###                                                                        ###
##############################################################################
#                                                                            #
# This CIF contains the data in a paper accepted for publication in Acta     #
# Crystallographica Section E. It conforms to the requirements of Notes      #
# for Authors for Section E, and has been peer reviewed under the auspices   #
# of the IUCr Commission on Journals.                                        #
#                                                                            #
# Full details of the Crystallographic Information File format               #
# are given in the paper "The Crystallographic Information File (CIF):       #
# a New Standard Archive File for Crystallography" by S. R. Hall, F. H.      #
# Allen and I. D. Brown [Acta Cryst. (1991), A47, 655-685].                  #
#                                                                            #
# The current version of the core CIF dictionary is obtainable from          #
# ftp://ftp.iucr.org/pub/cif_core.dic. The current version number is 2.4.    #
#                                                                            #
# Software is freely available for graphical display of the structure(s) in  #
# this CIF.  For information consult the CIF home page http://www.iucr.org/  #
# cif/home.html                                                              #
#                                                                            #
# This file may be used for bona fide research purposes within the           #
# scientific community so long as proper attribution is given to the journal # 
# article from which it was obtained.                                        #
#                                                                            #
##############################################################################
                                             
data_global
_audit_creation_method     'SHELXL-97'
_journal_date_recd_electronic     2008-11-17
_journal_date_accepted     2008-12-10
_journal_name_full     'Acta Crystallographica, Section E'
_journal_year     2009
_journal_volume     65
_journal_issue      1
_journal_page_first     o137
_journal_page_last     o138
_journal_paper_category     QO
_journal_coeditor_code     CS2101
_publ_contact_author_name
;
Dr F.Nawaz Khan
;
_publ_contact_author_address
;
Chemistry Division
School of Science and Humanities
VIT University,
Vellore 632 014, Tamil Nadu
India
;
_publ_contact_author_email     'nawaz_f@yahoo.co.in'
_publ_contact_author_fax     '(91) 416 2243092'
_publ_contact_author_phone     '(91) 416 2202334'
_publ_section_title
;
1-(3-Phenylisoquinolin-1-yl)hydrazine
;
loop_
    _publ_author_name
    _publ_author_address
    'P. Manivel'
;
Chemistry Division
School of Science and Humanities
VIT University,
Vellore 632 014, Tamil Nadu
India
;
    'Venkatesha R. Hathwar'
;
Solid State and Structural Chemistry Unit
Indian Institute of Science,
Bangalore 560 012, Karnataka
India
;
    'P. Nithya'
;
Chemistry Division
School of Science and Humanities
VIT University,
Vellore 632 014, Tamil Nadu
India
;
    'K. Prabakaran'
;
Chemistry Division
School of Science and Humanities
VIT University,
Vellore 632 014, Tamil Nadu
India
;
    'F. Nawaz Khan'
;
Chemistry Division
School of Science and Humanities
VIT University,
Vellore 632 014, Tamil Nadu
India
;
data_I
_chemical_name_systematic
;
1-(3-Phenylisoquinolin-1-yl)hydrazine
;
_chemical_name_common     ?
_chemical_formula_moiety     'C15 H13 N3'
_chemical_formula_sum     'C15 H13 N3'
_chemical_formula_structural     ?
_chemical_formula_iupac     'C15 H13 N3'
_chemical_formula_weight     235.28
_chemical_melting_point     ?
_symmetry_cell_setting     triclinic
_symmetry_space_group_name_H-M     'P -1'
_symmetry_space_group_name_Hall     '-P 1'
loop_
    _symmetry_equiv_pos_site_id
    _symmetry_equiv_pos_as_xyz
    1 x,y,z
    2 -x,-y,-z
_cell_length_a     6.672(2)
_cell_length_b     13.825(4)
_cell_length_c     14.934(5)
_cell_angle_alpha     63.836(5)
_cell_angle_beta     86.895(6)
_cell_angle_gamma     82.106(5)
_cell_volume     1224.5(7)
_cell_formula_units_Z     4
_cell_measurement_reflns_used     832
_cell_measurement_theta_min     1.67
_cell_measurement_theta_max     25.26
_cell_measurement_temperature     290(2)
_cell_special_details
;
;
_exptl_crystal_description     'needle'
_exptl_crystal_colour     'colourless'
_exptl_crystal_size_max     0.15
_exptl_crystal_size_mid     0.12
_exptl_crystal_size_min     0.05
_exptl_crystal_size_rad     ?
_exptl_crystal_density_diffrn     1.276
_exptl_crystal_density_meas     ?
_exptl_crystal_density_method     'Not Measured'
_exptl_crystal_F_000     496
_exptl_absorpt_coefficient_mu     0.078
_exptl_absorpt_correction_type     'multi-scan'
_exptl_absorpt_process_details     '(SADABS; Sheldrick, 1996)'
_exptl_absorpt_correction_T_min     0.9525
_exptl_absorpt_correction_T_max     0.9961
_exptl_special_details
;
;
_diffrn_ambient_temperature     290(2)
_diffrn_radiation_type     'MoK\a'
_diffrn_radiation_wavelength     0.71073
_diffrn_radiation_source     'fine-focus sealed tube'
_diffrn_radiation_monochromator     'graphite'
_diffrn_measurement_device_type     'Bruker SMART CCD area-detector'
_diffrn_measurement_method     '\f and \w'
_diffrn_detector_area_resol_mean     ?
_diffrn_reflns_number     12381
_diffrn_reflns_av_R_equivalents     0.0319
_diffrn_reflns_av_sigmaI/netI     0.0405
_diffrn_reflns_theta_min     1.52
_diffrn_reflns_theta_max     25.50
_diffrn_reflns_theta_full     25.50
_diffrn_measured_fraction_theta_max     0.996
_diffrn_measured_fraction_theta_full     0.996
_diffrn_reflns_limit_h_min     -8
_diffrn_reflns_limit_h_max     8
_diffrn_reflns_limit_k_min     -16
_diffrn_reflns_limit_k_max     16
_diffrn_reflns_limit_l_min     -18
_diffrn_reflns_limit_l_max     18
_diffrn_reflns_reduction_process
;
;
_diffrn_standards_number     0
_diffrn_standards_interval_count     .
_diffrn_standards_interval_time     .
_diffrn_standards_decay_%     ?
loop_
    _diffrn_standard_refln_index_h
    _diffrn_standard_refln_index_k
    _diffrn_standard_refln_index_l
    ? ? ?
_refine_special_details
;
;
_reflns_number_total     4546
_reflns_number_gt     2926
_reflns_threshold_expression     I>2\s(I)
_refine_ls_structure_factor_coef     Fsqd
_refine_ls_matrix_type     full
_refine_ls_R_factor_all     0.0847
_refine_ls_R_factor_gt     0.0471
_refine_ls_wR_factor_gt     0.1045
_refine_ls_wR_factor_ref     0.1163
_refine_ls_goodness_of_fit_ref     1.015
_refine_ls_restrained_S_all     1.015
_refine_ls_number_reflns     4546
_refine_ls_number_parameters     429
_refine_ls_number_restraints     0
_refine_ls_hydrogen_treatment     refall
_refine_ls_weighting_scheme     calc
_refine_ls_weighting_details
                 'calc w=1/[\s^2^(Fo^2^)+(0.0567P)^2^] where P=(Fo^2^+2Fc^2^)/3'
_atom_sites_solution_hydrogens     geom
_atom_sites_solution_primary     direct
_atom_sites_solution_secondary     difmap
_refine_ls_shift/su_max     0.000
_refine_ls_shift/su_mean     0.000
_refine_diff_density_max     0.144
_refine_diff_density_min     -0.174
_refine_ls_extinction_method     none
_refine_ls_extinction_coef     ?
loop_
    _atom_type_symbol
    _atom_type_description
    _atom_type_scat_dispersion_real
    _atom_type_scat_dispersion_imag
    _atom_type_scat_source
    N N 0.0061 0.0033 'International Tables Vol C Tables 4.2.6.8 and 6.1.1.4'
    H H 0.0000 0.0000 'International Tables Vol C Tables 4.2.6.8 and 6.1.1.4'
    C C 0.0033 0.0016 'International Tables Vol C Tables 4.2.6.8 and 6.1.1.4'
_computing_data_collection     'SMART (Bruker, 2004)'
_computing_cell_refinement     'SAINT (Bruker, 2004)'
_computing_data_reduction     'SAINT (Bruker, 2004)'
_computing_structure_solution     'SHELXS97 (Sheldrick, 2008)'
_computing_structure_refinement     'SHELXL97 (Sheldrick, 2008)'
_computing_molecular_graphics
             'ORTEP-3 (Farrugia,1999) and CAMERON (Watkin <i>et al.</i>,  1993)'
_computing_publication_material     'PLATON (Spek, 2003)'
loop_
    _atom_site_type_symbol
    _atom_site_label
    _atom_site_fract_x
    _atom_site_fract_y
    _atom_site_fract_z
    _atom_site_U_iso_or_equiv
    _atom_site_adp_type
    _atom_site_calc_flag
    _atom_site_refinement_flags
    _atom_site_occupancy
    _atom_site_disorder_assembly
    _atom_site_disorder_group
    N N1 0.91992(19) 0.17183(10) 0.48294(10) 0.0386(3) Uani d . 1 . .
    N N2 0.6714(2) 0.05976(11) 0.52799(11) 0.0433(4) Uani d . 1 . .
    N N3 0.7300(2) 0.02645(15) 0.45200(14) 0.0471(4) Uani d . 1 . .
    N N1' 0.4205(2) 0.13567(10) 0.03997(10) 0.0391(3) Uani d . 1 . .
    N N2' 0.1689(2) 0.07962(11) -0.01722(11) 0.0466(4) Uani d . 1 . .
    N N3' 0.2325(2) -0.03027(12) 0.04958(15) 0.0495(4) Uani d . 1 . .
    C C1 0.7552(2) 0.14107(12) 0.53468(12) 0.0366(4) Uani d . 1 . .
    C C2 1.0076(2) 0.25388(13) 0.48758(12) 0.0406(4) Uani d . 1 . .
    C C3 0.9290(3) 0.30370(15) 0.54472(14) 0.0529(5) Uani d . 1 . .
    C C4 0.6656(4) 0.32080(18) 0.66201(16) 0.0718(7) Uani d . 1 . .
    C C5 0.4979(4) 0.28801(19) 0.71627(17) 0.0768(7) Uani d . 1 . .
    C C6 0.4084(4) 0.20448(17) 0.71345(16) 0.0666(6) Uani d . 1 . .
    C C7 0.4885(3) 0.15463(16) 0.65585(14) 0.0515(5) Uani d . 1 . .
    C C8 0.6624(2) 0.18705(12) 0.59912(12) 0.0395(4) Uani d . 1 . .
    C C9 0.7543(3) 0.27114(14) 0.60246(13) 0.0482(5) Uani d . 1 . .
    C C10 1.1910(2) 0.28398(13) 0.42535(12) 0.0431(4) Uani d . 1 . .
    C C11 1.2553(3) 0.23496(16) 0.36341(13) 0.0523(5) Uani d . 1 . .
    C C12 1.4255(3) 0.26016(18) 0.30579(15) 0.0639(6) Uani d . 1 . .
    C C13 1.5362(4) 0.33508(19) 0.30874(17) 0.0679(6) Uani d . 1 . .
    C C14 1.4761(3) 0.38509(18) 0.36893(17) 0.0655(6) Uani d . 1 . .
    C C15 1.3048(3) 0.36044(16) 0.42676(15) 0.0561(5) Uani d . 1 . .
    C C1' 0.2527(2) 0.16171(13) -0.01268(12) 0.0385(4) Uani d . 1 . .
    C C2' 0.5085(2) 0.21556(13) 0.04790(12) 0.0406(4) Uani d . 1 . .
    C C3' 0.4252(3) 0.32116(15) 0.00313(14) 0.0531(5) Uani d . 1 . .
    C C4' 0.1531(4) 0.45988(17) -0.10239(18) 0.0780(7) Uani d . 1 . .
    C C5' -0.0202(4) 0.48553(19) -0.15637(19) 0.0876(8) Uani d . 1 . .
    C C6' -0.1088(4) 0.40594(18) -0.16610(16) 0.0735(7) Uani d . 1 . .
    C C7' -0.0217(3) 0.30071(16) -0.12234(14) 0.0547(5) Uani d . 1 . .
    C C8' 0.1569(3) 0.27129(13) -0.06543(12) 0.0411(4) Uani d . 1 . .
    C C9' 0.2471(3) 0.35185(14) -0.05511(13) 0.0502(5) Uani d . 1 . .
    C C10' 0.6945(2) 0.17691(14) 0.11012(12) 0.0412(4) Uani d . 1 . .
    C C11' 0.7519(3) 0.06689(16) 0.16619(14) 0.0525(5) Uani d . 1 . .
    C C12' 0.9251(3) 0.02867(18) 0.22499(15) 0.0599(5) Uani d . 1 . .
    C C13' 1.0450(3) 0.09997(19) 0.22820(15) 0.0587(5) Uani d . 1 . .
    C C14' 0.9911(3) 0.2093(2) 0.17264(15) 0.0608(6) Uani d . 1 . .
    C C15' 0.8188(3) 0.24744(17) 0.11461(15) 0.0532(5) Uani d . 1 . .
    H H2N 0.542(3) 0.0483(14) 0.5454(13) 0.060(6) Uiso d . 1 . .
    H H3 0.992(3) 0.3609(14) 0.5471(12) 0.056(5) Uiso d . 1 . .
    H H3A 0.843(3) -0.0248(16) 0.4726(14) 0.075(7) Uiso d . 1 . .
    H H3B 0.761(3) 0.0880(17) 0.3956(15) 0.078(7) Uiso d . 1 . .
    H H4 0.733(3) 0.3797(16) 0.6607(14) 0.082(7) Uiso d . 1 . .
    H H5 0.438(3) 0.3227(17) 0.7544(16) 0.094(7) Uiso d . 1 . .
    H H2'N 0.038(3) 0.0910(13) -0.0365(12) 0.053(5) Uiso d . 1 . .
    H H6 0.286(3) 0.1827(16) 0.7500(15) 0.084(7) Uiso d . 1 . .
    H H3'A 0.269(3) -0.0320(14) 0.1126(14) 0.065(6) Uiso d . 1 . .
    H H3'B 0.341(3) -0.0536(16) 0.0238(15) 0.076(7) Uiso d . 1 . .
    H H7 0.423(3) 0.1003(14) 0.6516(12) 0.055(5) Uiso d . 1 . .
    H H11 1.172(3) 0.1806(14) 0.3645(13) 0.062(5) Uiso d . 1 . .
    H H12 1.470(3) 0.2194(16) 0.2639(15) 0.090(7) Uiso d . 1 . .
    H H13 1.658(3) 0.3473(17) 0.2734(16) 0.095(8) Uiso d . 1 . .
    H H14 1.549(3) 0.4356(15) 0.3753(13) 0.069(6) Uiso d . 1 . .
    H H15 1.263(3) 0.3971(14) 0.4688(13) 0.059(6) Uiso d . 1 . .
    H H3' 0.492(3) 0.3731(15) 0.0110(13) 0.064(6) Uiso d . 1 . .
    H H4' 0.219(3) 0.5136(17) -0.0959(14) 0.082(7) Uiso d . 1 . .
    H H5' -0.082(4) 0.5558(19) -0.1851(17) 0.102(8) Uiso d . 1 . .
    H H6' -0.234(3) 0.4247(16) -0.2025(15) 0.080(7) Uiso d . 1 . .
    H H7' -0.081(3) 0.2459(15) -0.1303(13) 0.065(6) Uiso d . 1 . .
    H H11' 0.661(3) 0.0177(14) 0.1642(12) 0.057(5) Uiso d . 1 . .
    H H12' 0.964(3) -0.0520(18) 0.2615(15) 0.092(7) Uiso d . 1 . .
    H H13' 1.164(3) 0.0723(15) 0.2692(14) 0.070(6) Uiso d . 1 . .
    H H14' 1.073(3) 0.2590(16) 0.1730(14) 0.078(6) Uiso d . 1 . .
    H H15' 0.786(3) 0.3249(15) 0.0727(14) 0.069(6) Uiso d . 1 . .
loop_
    _atom_site_aniso_label
    _atom_site_aniso_U_11
    _atom_site_aniso_U_22
    _atom_site_aniso_U_33
    _atom_site_aniso_U_12
    _atom_site_aniso_U_13
    _atom_site_aniso_U_23
    N1 0.0333(8) 0.0399(8) 0.0440(8) -0.0050(6) -0.0015(6) -0.0194(7)
    N2 0.0385(9) 0.0477(9) 0.0538(9) -0.0105(7) 0.0057(7) -0.0306(8)
    N3 0.0416(9) 0.0510(10) 0.0609(11) -0.0049(8) 0.0013(8) -0.0358(9)
    N1' 0.0349(8) 0.0393(8) 0.0494(8) -0.0077(6) 0.0027(7) -0.0245(7)
    N2' 0.0365(9) 0.0386(9) 0.0688(11) -0.0028(7) -0.0065(8) -0.0271(8)
    N3' 0.0420(10) 0.0382(9) 0.0720(12) -0.0014(7) -0.0050(9) -0.0281(9)
    C1 0.0341(9) 0.0347(9) 0.0398(9) -0.0008(7) -0.0057(8) -0.0155(8)
    C2 0.0388(10) 0.0401(10) 0.0416(10) -0.0052(8) -0.0054(8) -0.0161(8)
    C3 0.0572(12) 0.0539(12) 0.0606(12) -0.0214(10) 0.0080(10) -0.0337(10)
    C4 0.0929(18) 0.0715(15) 0.0772(15) -0.0321(13) 0.0289(13) -0.0532(13)
    C5 0.0979(19) 0.0770(16) 0.0769(16) -0.0248(14) 0.0364(14) -0.0532(14)
    C6 0.0735(15) 0.0659(14) 0.0659(14) -0.0203(12) 0.0312(12) -0.0341(12)
    C7 0.0539(12) 0.0495(11) 0.0541(12) -0.0111(10) 0.0095(9) -0.0250(10)
    C8 0.0416(10) 0.0374(9) 0.0368(9) -0.0013(8) -0.0019(8) -0.0145(8)
    C9 0.0549(12) 0.0462(11) 0.0496(11) -0.0100(9) 0.0041(9) -0.0259(9)
    C10 0.0393(10) 0.0408(10) 0.0415(10) -0.0048(8) -0.0055(8) -0.0106(8)
    C11 0.0525(12) 0.0569(12) 0.0458(11) -0.0127(10) 0.0048(9) -0.0198(10)
    C12 0.0592(14) 0.0723(15) 0.0525(13) -0.0113(11) 0.0097(10) -0.0205(12)
    C13 0.0505(14) 0.0723(15) 0.0578(14) -0.0092(12) 0.0081(11) -0.0081(12)
    C14 0.0508(13) 0.0575(13) 0.0733(15) -0.0191(11) -0.0029(12) -0.0115(12)
    C15 0.0510(12) 0.0508(12) 0.0652(14) -0.0133(10) 0.0005(10) -0.0223(11)
    C1' 0.0354(10) 0.0413(10) 0.0454(10) -0.0068(8) 0.0065(8) -0.0252(8)
    C2' 0.0408(10) 0.0411(10) 0.0447(10) -0.0115(8) 0.0077(8) -0.0223(8)
    C3' 0.0611(13) 0.0420(11) 0.0600(12) -0.0146(10) -0.0037(10) -0.0230(10)
    C4' 0.1021(19) 0.0388(12) 0.0861(17) -0.0059(12) -0.0263(15) -0.0189(12)
    C5' 0.115(2) 0.0430(14) 0.0886(18) 0.0131(14) -0.0384(16) -0.0160(13)
    C6' 0.0877(18) 0.0566(14) 0.0677(15) 0.0104(13) -0.0303(13) -0.0215(12)
    C7' 0.0602(13) 0.0500(12) 0.0537(12) -0.0013(10) -0.0095(10) -0.0231(10)
    C8' 0.0450(10) 0.0400(10) 0.0381(10) -0.0051(8) 0.0030(8) -0.0174(8)
    C9' 0.0620(13) 0.0359(10) 0.0505(11) -0.0080(9) -0.0019(10) -0.0161(9)
    C10' 0.0406(10) 0.0492(11) 0.0424(10) -0.0116(8) 0.0061(8) -0.0269(9)
    C11' 0.0573(13) 0.0514(12) 0.0513(12) -0.0153(10) -0.0051(10) -0.0217(10)
    C12' 0.0654(14) 0.0609(14) 0.0523(12) -0.0064(11) -0.0107(10) -0.0232(11)
    C13' 0.0533(13) 0.0777(16) 0.0502(12) -0.0078(12) -0.0060(10) -0.0322(12)
    C14' 0.0571(13) 0.0779(16) 0.0612(13) -0.0257(12) -0.0016(11) -0.0380(13)
    C15' 0.0556(12) 0.0543(13) 0.0575(13) -0.0162(10) -0.0002(10) -0.0288(11)
_geom_special_details
;
;
loop_
    _geom_bond_atom_site_label_1
    _geom_bond_atom_site_label_2
    _geom_bond_site_symmetry_2
    _geom_bond_distance
    _geom_bond_publ_flag
    N1 C1 . 1.3163(19) ?
    N1 C2 . 1.3748(19) ?
    N2 C1 . 1.3652(19) ?
    N2 N3 . 1.420(2) ?
    N2 H2N . 0.904(18) ?
    N3 H3A . 0.920(19) ?
    N3 H3B . 0.93(2) ?
    N1' C1' . 1.317(2) ?
    N1' C2' . 1.3712(19) ?
    N2' C1' . 1.360(2) ?
    N2' N3' . 1.420(2) ?
    N2' H2'N . 0.903(18) ?
    N3' H3'A . 0.976(19) ?
    N3' H3'B . 0.89(2) ?
    C1 C8 . 1.442(2) ?
    C2 C3 . 1.359(2) ?
    C2 C10 . 1.487(2) ?
    C3 C9 . 1.414(2) ?
    C3 H3 . 0.959(17) ?
    C4 C5 . 1.353(3) ?
    C4 C9 . 1.408(2) ?
    C4 H4 . 0.98(2) ?
    C5 C6 . 1.388(3) ?
    C5 H5 . 0.94(2) ?
    C6 C7 . 1.368(3) ?
    C6 H6 . 0.96(2) ?
    C7 C8 . 1.402(2) ?
    C7 H7 . 0.945(17) ?
    C8 C9 . 1.407(2) ?
    C10 C11 . 1.389(2) ?
    C10 C15 . 1.391(2) ?
    C11 C12 . 1.375(3) ?
    C11 H11 . 0.988(18) ?
    C12 C13 . 1.369(3) ?
    C12 H12 . 1.02(2) ?
    C13 C14 . 1.371(3) ?
    C13 H13 . 0.94(2) ?
    C14 C15 . 1.381(3) ?
    C14 H14 . 0.94(2) ?
    C15 H15 . 0.976(17) ?
    C1' C8' . 1.435(2) ?
    C2' C3' . 1.358(2) ?
    C2' C10' . 1.481(2) ?
    C3' C9' . 1.413(3) ?
    C3' H3' . 0.946(18) ?
    C4' C5' . 1.360(3) ?
    C4' C9' . 1.408(3) ?
    C4' H4' . 0.96(2) ?
    C5' C6' . 1.382(3) ?
    C5' H5' . 0.92(2) ?
    C6' C7' . 1.361(3) ?
    C6' H6' . 0.96(2) ?
    C7' C8' . 1.407(2) ?
    C7' H7' . 0.955(18) ?
    C8' C9' . 1.404(2) ?
    C10' C11' . 1.383(2) ?
    C10' C15' . 1.389(2) ?
    C11' C12' . 1.386(3) ?
    C11' H11' . 0.983(17) ?
    C12' C13' . 1.370(3) ?
    C12' H12' . 1.00(2) ?
    C13' C14' . 1.370(3) ?
    C13' H13' . 0.95(2) ?
    C14' C15' . 1.374(3) ?
    C14' H14' . 0.94(2) ?
    C15' H15' . 0.972(18) ?
loop_
    _geom_angle_atom_site_label_1
    _geom_angle_atom_site_label_2
    _geom_angle_atom_site_label_3
    _geom_angle_site_symmetry_1
    _geom_angle_site_symmetry_3
    _geom_angle
    _geom_angle_publ_flag
    C1 N1 C2 . . 119.22(14) ?
    C1 N2 N3 . . 121.14(14) ?
    C1 N2 H2N . . 122.1(11) ?
    N3 N2 H2N . . 109.5(11) ?
    N2 N3 H3A . . 109.6(12) ?
    N2 N3 H3B . . 107.2(12) ?
    H3A N3 H3B . . 109.9(18) ?
    C1' N1' C2' . . 119.52(14) ?
    C1' N2' N3' . . 120.66(15) ?
    C1' N2' H2'N . . 119.4(11) ?
    N3' N2' H2'N . . 112.8(11) ?
    N2' N3' H3'A . . 107.7(11) ?
    N2' N3' H3'B . . 108.0(13) ?
    H3'A N3' H3'B . . 109.2(17) ?
    N1 C1 N2 . . 117.71(15) ?
    N1 C1 C8 . . 123.47(14) ?
    N2 C1 C8 . . 118.81(15) ?
    C3 C2 N1 . . 121.64(16) ?
    C3 C2 C10 . . 123.14(16) ?
    N1 C2 C10 . . 115.22(15) ?
    C2 C3 C9 . . 120.43(17) ?
    C2 C3 H3 . . 120.7(10) ?
    C9 C3 H3 . . 118.9(10) ?
    C5 C4 C9 . . 121.3(2) ?
    C5 C4 H4 . . 123.4(12) ?
    C9 C4 H4 . . 115.3(12) ?
    C4 C5 C6 . . 120.2(2) ?
    C4 C5 H5 . . 120.7(14) ?
    C6 C5 H5 . . 119.0(14) ?
    C7 C6 C5 . . 120.5(2) ?
    C7 C6 H6 . . 119.1(12) ?
    C5 C6 H6 . . 120.4(12) ?
    C6 C7 C8 . . 120.42(19) ?
    C6 C7 H7 . . 120.1(10) ?
    C8 C7 H7 . . 119.4(10) ?
    C7 C8 C9 . . 119.24(16) ?
    C7 C8 C1 . . 124.44(16) ?
    C9 C8 C1 . . 116.31(15) ?
    C8 C9 C4 . . 118.37(18) ?
    C8 C9 C3 . . 118.91(16) ?
    C4 C9 C3 . . 122.71(18) ?
    C11 C10 C15 . . 117.55(18) ?
    C11 C10 C2 . . 120.17(16) ?
    C15 C10 C2 . . 122.27(17) ?
    C12 C11 C10 . . 121.6(2) ?
    C12 C11 H11 . . 122.8(10) ?
    C10 C11 H11 . . 115.6(10) ?
    C13 C12 C11 . . 120.0(2) ?
    C13 C12 H12 . . 121.3(12) ?
    C11 C12 H12 . . 118.6(12) ?
    C12 C13 C14 . . 119.8(2) ?
    C12 C13 H13 . . 119.3(13) ?
    C14 C13 H13 . . 120.8(13) ?
    C13 C14 C15 . . 120.6(2) ?
    C13 C14 H14 . . 123.3(12) ?
    C15 C14 H14 . . 116.1(12) ?
    C14 C15 C10 . . 120.6(2) ?
    C14 C15 H15 . . 119.7(11) ?
    C10 C15 H15 . . 119.8(11) ?
    N1' C1' N2' . . 117.49(15) ?
    N1' C1' C8' . . 123.38(14) ?
    N2' C1' C8' . . 119.13(15) ?
    C3' C2' N1' . . 121.27(16) ?
    C3' C2' C10' . . 123.79(16) ?
    N1' C2' C10' . . 114.93(15) ?
    C2' C3' C9' . . 120.53(17) ?
    C2' C3' H3' . . 117.9(11) ?
    C9' C3' H3' . . 121.5(11) ?
    C5' C4' C9' . . 121.0(2) ?
    C5' C4' H4' . . 122.4(12) ?
    C9' C4' H4' . . 116.6(12) ?
    C4' C5' C6' . . 120.7(2) ?
    C4' C5' H5' . . 120.1(15) ?
    C6' C5' H5' . . 119.2(15) ?
    C7' C6' C5' . . 120.1(2) ?
    C7' C6' H6' . . 119.9(12) ?
    C5' C6' H6' . . 120.0(12) ?
    C6' C7' C8' . . 120.6(2) ?
    C6' C7' H7' . . 120.2(11) ?
    C8' C7' H7' . . 119.2(11) ?
    C9' C8' C7' . . 119.44(17) ?
    C9' C8' C1' . . 116.33(15) ?
    C7' C8' C1' . . 124.19(16) ?
    C8' C9' C4' . . 118.12(19) ?
    C8' C9' C3' . . 118.93(16) ?
    C4' C9' C3' . . 122.94(18) ?
    C11' C10' C15' . . 117.18(17) ?
    C11' C10' C2' . . 120.30(16) ?
    C15' C10' C2' . . 122.51(17) ?
    C10' C11' C12' . . 121.42(18) ?
    C10' C11' H11' . . 116.7(10) ?
    C12' C11' H11' . . 121.9(10) ?
    C13' C12' C11' . . 120.2(2) ?
    C13' C12' H12' . . 121.5(12) ?
    C11' C12' H12' . . 118.2(12) ?
    C12' C13' C14' . . 119.1(2) ?
    C12' C13' H13' . . 119.1(12) ?
    C14' C13' H13' . . 121.8(12) ?
    C13' C14' C15' . . 120.8(2) ?
    C13' C14' H14' . . 120.1(12) ?
    C15' C14' H14' . . 119.1(12) ?
    C14' C15' C10' . . 121.3(2) ?
    C14' C15' H15' . . 119.9(11) ?
    C10' C15' H15' . . 118.8(11) ?
loop_
    _geom_torsion_atom_site_label_1
    _geom_torsion_atom_site_label_2
    _geom_torsion_atom_site_label_3
    _geom_torsion_atom_site_label_4
    _geom_torsion_site_symmetry_1
    _geom_torsion_site_symmetry_2
    _geom_torsion_site_symmetry_3
    _geom_torsion_site_symmetry_4
    _geom_torsion
    _geom_torsion_publ_flag
    C2 N1 C1 N2 . . . . 179.67(14) ?
    C2 N1 C1 C8 . . . . -1.7(2) ?
    N3 N2 C1 N1 . . . . -14.0(2) ?
    N3 N2 C1 C8 . . . . 167.31(15) ?
    C1 N1 C2 C3 . . . . 0.4(2) ?
    C1 N1 C2 C10 . . . . -179.08(13) ?
    N1 C2 C3 C9 . . . . 0.7(3) ?
    C10 C2 C3 C9 . . . . -179.86(15) ?
    C9 C4 C5 C6 . . . . -0.6(4) ?
    C4 C5 C6 C7 . . . . -0.1(4) ?
    C5 C6 C7 C8 . . . . 0.2(3) ?
    C6 C7 C8 C9 . . . . 0.3(3) ?
    C6 C7 C8 C1 . . . . -178.62(17) ?
    N1 C1 C8 C7 . . . . -179.17(15) ?
    N2 C1 C8 C7 . . . . -0.6(2) ?
    N1 C1 C8 C9 . . . . 1.9(2) ?
    N2 C1 C8 C9 . . . . -179.52(14) ?
    C7 C8 C9 C4 . . . . -0.9(3) ?
    C1 C8 C9 C4 . . . . 178.12(17) ?
    C7 C8 C9 C3 . . . . -179.72(16) ?
    C1 C8 C9 C3 . . . . -0.7(2) ?
    C5 C4 C9 C8 . . . . 1.0(3) ?
    C5 C4 C9 C3 . . . . 179.8(2) ?
    C2 C3 C9 C8 . . . . -0.5(3) ?
    C2 C3 C9 C4 . . . . -179.28(18) ?
    C3 C2 C10 C11 . . . . -175.55(17) ?
    N1 C2 C10 C11 . . . . 3.9(2) ?
    C3 C2 C10 C15 . . . . 4.8(3) ?
    N1 C2 C10 C15 . . . . -175.73(15) ?
    C15 C10 C11 C12 . . . . 0.4(3) ?
    C2 C10 C11 C12 . . . . -179.27(16) ?
    C10 C11 C12 C13 . . . . 0.1(3) ?
    C11 C12 C13 C14 . . . . -0.3(3) ?
    C12 C13 C14 C15 . . . . 0.1(3) ?
    C13 C14 C15 C10 . . . . 0.4(3) ?
    C11 C10 C15 C14 . . . . -0.6(3) ?
    C2 C10 C15 C14 . . . . 179.05(16) ?
    C2' N1' C1' N2' . . . . -179.00(14) ?
    C2' N1' C1' C8' . . . . 1.6(2) ?
    N3' N2' C1' N1' . . . . 14.0(2) ?
    N3' N2' C1' C8' . . . . -166.61(15) ?
    C1' N1' C2' C3' . . . . 0.5(2) ?
    C1' N1' C2' C10' . . . . 179.06(14) ?
    N1' C2' C3' C9' . . . . -1.5(3) ?
    C10' C2' C3' C9' . . . . -179.91(15) ?
    C9' C4' C5' C6' . . . . 0.1(4) ?
    C4' C5' C6' C7' . . . . -0.7(4) ?
    C5' C6' C7' C8' . . . . 1.1(3) ?
    C6' C7' C8' C9' . . . . -0.9(3) ?
    C6' C7' C8' C1' . . . . 176.68(18) ?
    N1' C1' C8' C9' . . . . -2.6(2) ?
    N2' C1' C8' C9' . . . . 177.99(15) ?
    N1' C1' C8' C7' . . . . 179.72(16) ?
    N2' C1' C8' C7' . . . . 0.3(2) ?
    C7' C8' C9' C4' . . . . 0.3(3) ?
    C1' C8' C9' C4' . . . . -177.49(17) ?
    C7' C8' C9' C3' . . . . 179.33(17) ?
    C1' C8' C9' C3' . . . . 1.6(2) ?
    C5' C4' C9' C8' . . . . 0.1(3) ?
    C5' C4' C9' C3' . . . . -178.9(2) ?
    C2' C3' C9' C8' . . . . 0.4(3) ?
    C2' C3' C9' C4' . . . . 179.37(19) ?
    C3' C2' C10' C11' . . . . 169.50(17) ?
    N1' C2' C10' C11' . . . . -9.0(2) ?
    C3' C2' C10' C15' . . . . -11.0(3) ?
    N1' C2' C10' C15' . . . . 170.47(15) ?
    C15' C10' C11' C12' . . . . 0.5(3) ?
    C2' C10' C11' C12' . . . . 180.00(16) ?
    C10' C11' C12' C13' . . . . -0.4(3) ?
    C11' C12' C13' C14' . . . . 0.1(3) ?
    C12' C13' C14' C15' . . . . 0.3(3) ?
    C13' C14' C15' C10' . . . . -0.2(3) ?
    C11' C10' C15' C14' . . . . -0.2(3) ?
    C2' C10' C15' C14' . . . . -179.68(16) ?
loop_
    _geom_hbond_atom_site_label_D
    _geom_hbond_atom_site_label_H
    _geom_hbond_atom_site_label_A
    _geom_hbond_site_symmetry_A
    _geom_hbond_distance_DH
    _geom_hbond_distance_HA
    _geom_hbond_distance_DA
    _geom_hbond_angle_DHA
    _geom_hbond_publ_flag
    N2' H2'N N3' 2_555 0.91(2) 2.15(2) 2.967(2) 151(2) yes
    N2 H2N N3 2_656 0.90(2) 2.20(2) 3.027(2) 152(2) yes
    N3' H3'B N1' 2_655 0.89(2) 2.24(2) 3.119(2) 169(2) yes
    N3 H3A N1 2_756 0.92(2) 2.26(2) 3.170(3) 168(2) yes
