# Supplementary material for: 1-(3-Phenyl­isoquinolin-1-yl)hydrazine
Source: Acta Crystallogr Sect E Struct Rep Online. 2008 Dec 17;65(Pt 1):o137–8. doi: 10.1107/S1600536808042062 (PMC2968055; doi:10.1107/S1600536808042062)
Supplement: Supplementary file 2 [file e-65-0o137-Isup2.hkl]

#


# h,k,l, Fc-squared, Fo-squared, sigma(Fo-squared) and status flag


#


data_I


_shelx_title ' vhr5_m in P-1'


_shelx_refln_list_code          4


_shelx_F_calc_maximum      135.66


_exptl_crystal_F_000       496.00


_reflns_d_resolution_high  0.8255


 


loop_


 _symmetry_equiv_pos_as_xyz


 'x, y, z'


 '-x, -y, -z'


 


_cell_length_a     6.6715


_cell_length_b    13.8250


_cell_length_c    14.9338


_cell_angle_alpha  63.836


_cell_angle_beta   86.895


_cell_angle_gamma  82.106


 


_shelx_F_squared_multiplier     1.000


 


loop_


 _refln_index_h


 _refln_index_k


 _refln_index_l


 _refln_F_squared_calc


 _refln_F_squared_meas


 _refln_F_squared_sigma


 _refln_observed_status


   1   0   0        1.38        1.26      0.57 o


   2   0   0       43.22       41.26      2.23 o


   3   0   0       13.73       13.45      1.44 o


   4   0   0     1283.90     1327.71     15.24 o


   5   0   0        4.55        3.84      1.40 o


   6   0   0        2.32        1.60      2.39 o


   7   0   0        0.69        1.53      2.75 o


   8   0   0        0.23        2.28      5.20 o


  -7   1   0        6.34       10.87      3.84 o


  -6   1   0       45.46       44.78      3.95 o


  -5   1   0        1.01        0.64      1.34 o


  -4   1   0      475.13      497.13      7.48 o


  -3   1   0      259.02      248.45      5.09 o


  -2   1   0     2188.06     2203.91     18.74 o


  -1   1   0        9.66        8.69      0.81 o


   0   1   0     2890.57     2812.20     43.14 o


   1   1   0        0.59        0.00      1.08 o


   2   1   0      471.03      453.76      5.80 o


   3   1   0       14.02       14.53      1.41 o


   4   1   0     1424.44     1576.30     16.95 o


   5   1   0        5.99        8.80      2.09 o


   6   1   0       14.85       21.50      3.11 o


   7   1   0        0.06        1.00      3.66 o


   8   1   0       32.66       18.65      7.46 o


  -7   2   0        0.81        3.46      3.23 o


  -6   2   0        1.63        2.54      2.27 o


  -5   2   0       17.40       17.51      2.12 o


  -4   2   0      349.42      361.67      7.21 o


  -3   2   0      788.03      805.53     10.23 o


  -2   2   0      279.92      269.98      4.57 o


  -1   2   0        0.00        0.05      0.69 o


   0   2   0     7851.68     7071.34    115.35 o


   1   2   0     3607.06     3441.82     37.25 o


   2   2   0     2013.21     1920.95     16.49 o


   3   2   0      438.02      451.41      6.58 o


   4   2   0        4.94        3.00      1.17 o


   5   2   0       35.55       37.28      3.19 o


   6   2   0       55.19       55.77      3.80 o


   7   2   0        2.70        6.92      3.62 o


   8   2   0       16.57       10.64      4.93 o


  -7   3   0       28.90       47.80      8.38 o


  -6   3   0        1.54        0.25      1.71 o


  -5   3   0        3.17        2.72      1.84 o


  -4   3   0       16.43       15.46      1.77 o


  -3   3   0       30.60       25.78      1.82 o


  -2   3   0        8.95       10.33      1.54 o


  -1   3   0      521.30      502.54      6.63 o


   0   3   0      606.65      612.48      6.09 o


   1   3   0      107.31       97.67      2.18 o


   2   3   0      987.83      951.91     10.61 o


   3   3   0      233.40      219.20      4.26 o


   4   3   0       23.23       21.97      1.68 o


   5   3   0        2.42        1.30      1.93 o


   6   3   0        0.43        1.67      2.49 o


   7   3   0       34.21       30.57      5.19 o


   8   3   0        5.67        4.74      4.30 o


  -6   4   0       21.38       27.05      4.51 o


  -5   4   0        0.43        0.00      1.72 o


  -4   4   0        3.27        2.91      1.42 o


  -3   4   0      119.17      111.16      3.51 o


  -2   4   0      156.65      148.02      3.53 o


  -1   4   0      360.06      394.55      5.28 o


   0   4   0      441.66      440.69      6.65 o


   1   4   0     2428.66     2506.62     20.27 o


   2   4   0      409.69      372.98      5.43 o


   3   4   0      168.42      186.45      4.99 o


   4   4   0       71.66       70.13      3.67 o


   5   4   0      403.78      405.97      9.88 o


   6   4   0       16.50       21.07      3.23 o


   7   4   0       14.91       16.52      4.44 o


  -6   5   0        2.29        4.89      3.28 o


  -5   5   0      386.39      378.80      8.43 o


  -4   5   0        0.00        0.26      1.22 o


  -3   5   0      269.35      285.35      5.86 o


  -2   5   0       54.80       60.54      2.41 o


  -1   5   0      978.76     1049.71     10.75 o


   0   5   0       55.14       54.74      1.93 o


   1   5   0        3.66        1.36      1.04 o


   2   5   0      684.87      701.42      8.51 o


   3   5   0       82.69       74.06      2.59 o


   4   5   0       31.38       30.06      2.87 o


   5   5   0        4.95        3.52      2.11 o


   6   5   0        4.09        4.27      3.19 o


   7   5   0       22.87       26.50      4.93 o


  -6   6   0       36.48       35.78      5.20 o


  -5   6   0       17.30       21.03      4.01 o


  -4   6   0       62.69       64.83      3.53 o


  -3   6   0       39.60       40.65      2.57 o


  -2   6   0        0.02        2.40      1.02 o


  -1   6   0     1140.77     1251.01     12.74 o


   0   6   0      140.23      136.73      3.13 o


   1   6   0        3.31        1.86      1.36 o


   2   6   0       15.68       15.54      1.41 o


   3   6   0      407.32      440.87      7.06 o


   4   6   0        0.37        0.23      1.52 o


   5   6   0      191.52      183.44      6.80 o


   6   6   0       72.17       88.59      7.25 o


   7   6   0        0.16        0.00      3.18 o


  -6   7   0       40.87       41.47     13.41 o


  -5   7   0        5.85       12.18      3.65 o


  -4   7   0      116.36      110.99      7.08 o


  -3   7   0      142.95      140.04      5.36 o


  -2   7   0       33.73       38.24      2.84 o


  -1   7   0      231.38      231.47      4.60 o


   0   7   0        0.29        0.00      0.93 o


   1   7   0      776.08      826.43      9.92 o


   2   7   0       17.51       17.35      1.57 o


   3   7   0       24.54       19.20      1.60 o


   4   7   0      219.09      226.32      6.98 o


   5   7   0       78.12       89.17      5.02 o


   6   7   0       80.11       84.10      7.07 o


   7   7   0       15.90       14.74      6.93 o


  -6   8   0       11.82        4.78      5.52 o


  -5   8   0        0.02        0.00      3.15 o


  -4   8   0        3.13        0.00      4.33 o


  -3   8   0        0.04        0.00      1.82 o


  -2   8   0       35.39       38.61      4.38 o


  -1   8   0      322.37      325.49      7.82 o


   0   8   0       52.76       57.50      2.35 o


   1   8   0      520.19      534.89      7.94 o


   2   8   0       80.68       77.75      2.97 o


   3   8   0      175.65      173.93      5.68 o


   4   8   0      414.31      419.99     11.39 o


   5   8   0      135.84      127.42      5.87 o


   6   8   0        1.43        5.97      3.43 o


   7   8   0        1.38        2.83      3.46 o


  -5   9   0        0.09        5.12      3.71 o


  -4   9   0       17.93       14.15      5.71 o


  -3   9   0       37.15       40.30     10.11 o


  -2   9   0        0.03        2.33      1.85 o


  -1   9   0       18.51       14.01      2.21 o


   0   9   0      280.07      285.12      7.68 o


   1   9   0       52.14       46.19      4.70 o


   2   9   0      250.74      234.72      5.49 o


   3   9   0       27.22       30.08      2.70 o


   4   9   0      136.15      135.57      5.72 o


   5   9   0       22.09       31.62      3.51 o


   6   9   0        5.06        0.00      6.21 o


   7   9   0        0.24       10.53      3.99 o


  -5  10   0        0.04        0.46      3.85 o


  -4  10   0        1.38        4.95      3.63 o


  -3  10   0       38.03       31.94      4.68 o


  -2  10   0        6.76        4.79      3.64 o


  -1  10   0        5.18        7.16      2.14 o


   0  10   0       59.66       63.44      3.99 o


   1  10   0      139.37      143.25      5.73 o


   2  10   0      646.47      642.21     12.46 o


   3  10   0        2.49        9.30      2.10 o


   4  10   0      122.68      124.09      5.63 o


   5  10   0        2.39        2.57      2.40 o


   6  10   0       10.78       10.74      6.23 o


  -4  11   0       20.81       28.22      5.01 o


  -3  11   0        1.41        0.82      4.87 o


  -2  11   0       63.11       49.49      6.71 o


  -1  11   0        3.86        4.44      2.25 o


   0  11   0        1.64        2.18      2.18 o


   1  11   0       83.77       78.61      4.66 o


   2  11   0       22.07       24.89      3.00 o


   3  11   0       15.86       17.46      5.18 o


   4  11   0        0.28        0.00      6.75 o


   5  11   0       11.37       14.93      2.97 o


   6  11   0       23.18       34.41      5.22 o


  -4  12   0        0.00        0.00      3.12 o


  -3  12   0        1.29        5.24      8.29 o


  -2  12   0       12.47        9.07      3.31 o


  -1  12   0       15.35       15.83      3.43 o


   0  12   0        0.68        0.00      2.01 o


   1  12   0        4.05        4.74      2.49 o


   2  12   0       44.21       42.91      4.99 o


   3  12   0        3.13        7.41      3.55 o


   4  12   0       13.29        9.72      4.02 o


   5  12   0        6.84       12.93      4.44 o


  -3  13   0       22.07       20.95      4.82 o


  -2  13   0        0.70        0.00      3.07 o


  -1  13   0       24.08       24.97      4.30 o


   0  13   0        0.37        0.34      2.69 o


   1  13   0       19.24       24.38      3.57 o


   2  13   0       22.94       24.66      4.61 o


   3  13   0        6.81       14.13      3.76 o


   4  13   0        2.11        1.71      3.92 o


  -1  14   0        0.42        0.56      3.25 o


   0  14   0        0.05        0.00      2.68 o


   1  14   0       22.64       21.37      4.05 o


   2  14   0        0.01        1.04      3.47 o


   3  14   0        0.99        0.00      3.54 o


   1  15   0       52.83       60.61      8.39 o


  -3 -14   1        0.06        1.34      5.13 o


  -2 -14   1        1.99        1.64      5.02 o


  -1 -14   1       11.94       15.32      4.29 o


   0 -14   1        7.51        7.76      3.49 o


   1 -14   1        0.20        4.21      3.66 o


  -4 -13   1        0.62        3.95      5.70 o


  -3 -13   1        0.06        0.06      3.34 o


  -2 -13   1        0.31        0.06      3.72 o


  -1 -13   1        1.23        3.36      3.12 o


   0 -13   1        6.18        5.89      3.28 o


   1 -13   1        1.65        0.06      2.90 o


   2 -13   1        0.14        4.10      3.55 o


  -5 -12   1        6.88        5.09      6.68 o


  -4 -12   1        1.65        0.00      3.50 o


  -3 -12   1       31.62       28.43      6.46 o


  -2 -12   1       53.14       50.83      9.53 o


  -1 -12   1        6.58        6.54      3.02 o


   0 -12   1        8.08        5.00      2.77 o


   1 -12   1        6.44        5.37      2.80 o


   2 -12   1        0.33        0.00      2.65 o


   3 -12   1        2.75        0.00      3.13 o


  -5 -11   1        2.24        0.00      3.25 o


  -4 -11   1        4.09        2.17      3.33 o


  -3 -11   1        4.40        6.23      3.45 o


  -2 -11   1       43.36       44.43      4.12 o


  -1 -11   1       41.93       41.76      3.77 o


   0 -11   1       40.90       37.80      3.61 o


   1 -11   1        0.00        0.00      2.36 o


   2 -11   1       32.25       26.40      4.22 o


   3 -11   1        6.48        5.24      3.69 o


   4 -11   1        3.66        5.15      3.86 o


  -6 -10   1       56.41       54.49      8.15 o


  -5 -10   1       24.55       29.11      4.56 o


  -4 -10   1       63.65       60.73      8.48 o


  -3 -10   1       10.37       10.66      2.38 o


  -2 -10   1      759.43      758.42     14.00 o


  -1 -10   1      104.49       99.02      5.07 o


   0 -10   1       28.05       31.12      4.19 o


   1 -10   1       13.50       14.62      3.15 o


   2 -10   1       14.91       18.09      3.64 o


   3 -10   1       13.39       13.67      5.33 o


   4 -10   1        3.89        7.96      3.84 o


   5 -10   1        1.48        3.65      4.04 o


  -6  -9   1        7.84       10.78      3.63 o


  -5  -9   1       49.04       46.18      5.21 o


  -4  -9   1       16.30       20.78      3.93 o


  -3  -9   1        0.20        0.00      3.69 o


  -2  -9   1      170.20      168.62      4.87 o


  -1  -9   1       83.71       81.16      4.19 o


   0  -9   1      260.26      257.81      7.49 o


   1  -9   1       32.66       40.37      3.19 o


   2  -9   1       33.20       26.25      4.02 o


   3  -9   1        0.92        2.30      3.57 o


   4  -9   1       63.73       77.10      6.83 o


   5  -9   1        3.68        2.22      3.65 o


  -7  -8   1        1.63        3.68      3.60 o


  -6  -8   1        8.51        6.24      3.49 o


  -5  -8   1        7.33        9.75      2.62 o


  -4  -8   1      997.40      997.74     16.22 o


  -3  -8   1       36.24       37.26      5.67 o


  -2  -8   1        1.78        2.18      1.25 o


  -1  -8   1        9.34       10.28      1.55 o


   0  -8   1       89.44       95.12      3.20 o


   1  -8   1        6.05        4.85      1.65 o


   2  -8   1        2.23        0.00      2.60 o


   3  -8   1        3.37        5.13      2.86 o


   4  -8   1       39.53       33.32      4.69 o


   5  -8   1        0.59        0.87      3.29 o


   6  -8   1        1.20       12.78      4.45 o


  -7  -7   1       10.97        6.37      8.68 o


  -6  -7   1        5.56        4.38      3.43 o


  -5  -7   1        8.28        5.23      3.05 o


  -4  -7   1      502.80      475.91     15.10 o


  -3  -7   1       11.58       13.66      1.55 o


  -2  -7   1        0.45        1.90      1.60 o


  -1  -7   1       81.55       73.12      2.79 o


   0  -7   1      469.09      509.01      8.53 o


   1  -7   1        0.20        1.21      0.99 o


   2  -7   1       14.39       15.14      2.11 o


   3  -7   1      164.16      151.20     12.81 o


   4  -7   1        5.54        3.24      3.09 o


   5  -7   1       33.29       36.49      4.94 o


   6  -7   1       15.49       16.58      4.42 o


  -7  -6   1        0.88        0.00      2.85 o


  -6  -6   1        0.04        2.84      3.22 o


  -5  -6   1        0.00        0.00      1.81 o


  -4  -6   1      268.41      263.67      7.31 o


  -3  -6   1       58.02       60.18      2.62 o


  -2  -6   1       63.33       64.27      3.96 o


  -1  -6   1       11.37       10.04      1.31 o


   0  -6   1      386.04      393.68      5.99 o


   1  -6   1      164.87      170.39      5.58 o


   2  -6   1        6.08        4.12      1.21 o


   3  -6   1      160.40      168.31      4.74 o


   4  -6   1      503.14      490.39     14.58 o


   5  -6   1        2.86        1.09      2.53 o


   6  -6   1        3.18        2.01      3.60 o


  -7  -5   1      176.80      190.91     11.85 o


  -6  -5   1        0.01        0.00      2.84 o


  -5  -5   1      128.56      123.79      5.46 o


  -4  -5   1       12.13       12.32      1.97 o


  -3  -5   1       36.61       40.17      2.04 o


  -2  -5   1       38.04       38.53      1.91 o


  -1  -5   1       94.13       86.27      2.90 o


   0  -5   1        0.36        1.45      1.15 o


   1  -5   1      151.14      155.40      3.48 o


   2  -5   1       98.97       99.02      3.09 o


   3  -5   1       11.93       13.57      1.56 o


   4  -5   1      332.73      330.39      7.10 o


   5  -5   1       99.57       98.16      6.50 o


   6  -5   1       15.31       12.75      6.31 o


   7  -5   1        4.37       15.29      5.53 o


  -7  -4   1      170.63      177.03     10.51 o


  -6  -4   1       59.70       57.69      5.89 o


  -5  -4   1        0.71        0.00      2.50 o


  -4  -4   1       94.95       94.65      4.13 o


  -3  -4   1      922.57      925.09     25.91 o


  -2  -4   1       27.36       26.42      1.63 o


  -1  -4   1       87.95       78.74      2.53 o


   0  -4   1       48.99       45.85      1.81 o


   1  -4   1      118.64      119.65      2.83 o


   2  -4   1       27.82       29.83      1.74 o


   3  -4   1        2.01        6.48      1.23 o


   4  -4   1        3.54        3.71      1.32 o


   5  -4   1      153.80      142.96      6.33 o


   6  -4   1        5.96        9.56      2.82 o


   7  -4   1        0.59        2.37      5.09 o


  -7  -3   1       57.02       63.68      6.73 o


  -6  -3   1       74.10       75.52      6.53 o


  -5  -3   1        0.21        1.56      1.86 o


  -4  -3   1       35.50       41.31      2.23 o


  -3  -3   1        6.78        5.70      1.10 o


  -2  -3   1        4.15        4.90      0.97 o


  -1  -3   1       84.78       86.09      2.18 o


   0  -3   1      247.85      224.88      4.02 o


   1  -3   1      166.91      166.13      3.07 o


   2  -3   1       98.97      101.18      2.80 o


   3  -3   1        0.00        0.00      0.78 o


   4  -3   1       34.33       31.00      1.98 o


   5  -3   1        3.66        3.44      1.55 o


   6  -3   1        8.85       10.30      2.71 o


   7  -3   1        7.68       12.20      3.89 o


  -8  -2   1        0.00        2.25      4.07 o


  -7  -2   1        0.26        0.42      9.63 o


  -6  -2   1       73.58       61.93      6.51 o


  -5  -2   1       10.62        9.99      2.34 o


  -4  -2   1       42.57       42.70      2.33 o


  -3  -2   1      261.93      258.70      5.42 o


  -2  -2   1      131.13      119.22      2.96 o


  -1  -2   1     1038.97      996.82     10.03 o


   0  -2   1     2809.49     2756.76     25.31 o


   1  -2   1    13186.80    12587.73     88.02 o


   2  -2   1       52.26       50.44      1.99 o


   3  -2   1       63.39       71.43      2.76 o


   4  -2   1       88.90       97.62      3.66 o


   5  -2   1       89.19       86.64      3.45 o


   6  -2   1       28.66       34.40      4.05 o


   7  -2   1       13.89       12.03      6.04 o


  -8  -1   1        5.03        4.78      4.49 o


  -7  -1   1       85.76       71.99      7.09 o


  -6  -1   1        1.93        0.00      4.53 o


  -5  -1   1        1.38        3.85      2.78 o


  -4  -1   1        0.52        0.57      1.24 o


  -3  -1   1      555.55      608.35      7.38 o


  -2  -1   1        1.61        0.38      0.83 o


  -1  -1   1     2754.84     2679.49     20.28 o


   0  -1   1       12.49       11.97      0.88 o


   1  -1   1     1720.41     1681.42     13.73 o


   2  -1   1       21.43       20.20      1.39 o


   3  -1   1        0.21        0.94      1.07 o


   4  -1   1      333.18      340.57      7.96 o


   5  -1   1      188.57      196.83      6.53 o


   6  -1   1        4.98        5.94      2.41 o


   7  -1   1       14.60        9.44      5.00 o


  -7   0   1       28.19       23.74      4.85 o


  -6   0   1       13.08       20.12      7.83 o


  -5   0   1      257.26      264.39      6.49 o


  -4   0   1       24.47       21.10      1.91 o


  -3   0   1      728.82      796.13      9.81 o


  -2   0   1        3.68        3.09      0.99 o


  -1   0   1      960.36      860.33      7.69 o


   0   0   1       11.31        4.55      0.80 o


   1   0   1      158.67      138.88      2.37 o


   2   0   1       11.83        9.93      1.09 o


   3   0   1      918.76     1000.88     11.49 o


   4   0   1      156.63      149.00      4.39 o


   5   0   1      139.17      135.93      4.67 o


   6   0   1       10.32       13.50      2.74 o


   7   0   1       27.36       19.88      4.56 o


  -7   1   1       39.48       48.12      6.01 o


  -6   1   1        5.99        4.04      3.29 o


  -5   1   1       17.20       14.64      1.94 o


  -4   1   1       42.60       41.73      2.49 o


  -3   1   1        0.20        1.02      1.03 o


  -2   1   1       44.58       41.21      1.77 o


  -1   1   1       23.27       21.65      1.01 o


   0   1   1       99.88       85.23      3.07 o


   1   1   1     1063.86     1072.82     15.77 o


   2   1   1        0.32        0.00      0.77 o


   3   1   1      190.96      207.57      4.60 o


   4   1   1        3.81        3.32      1.22 o


   5   1   1        3.17        4.16      2.18 o


   6   1   1        1.36        2.43      2.78 o


   7   1   1       10.11        7.42      3.42 o


   8   1   1        3.43        1.10      4.41 o


  -7   2   1        4.01        7.79      3.86 o


  -6   2   1        2.28        0.14      2.83 o


  -5   2   1        0.38        0.00      1.30 o


  -4   2   1        0.89        6.20      2.52 o


  -3   2   1       20.61       18.84      1.65 o


  -2   2   1        8.69        8.81      1.15 o


  -1   2   1       84.70       82.84      1.90 o


   0   2   1       49.73       49.11      1.42 o


   1   2   1      610.45      569.34      7.04 o


   2   2   1        0.50        0.37      1.08 o


   3   2   1      381.60      387.22      5.89 o


   4   2   1        4.72        5.32      1.11 o


   5   2   1       64.11       63.30      5.54 o


   6   2   1        0.18        0.00      2.41 o


   7   2   1       81.64       80.37      7.27 o


   8   2   1        0.14        0.00      4.01 o


  -7   3   1        1.37        3.89      3.50 o


  -6   3   1        1.29        0.47      1.89 o


  -5   3   1       12.15       14.40      1.94 o


  -4   3   1      139.83      138.31      4.39 o


  -3   3   1      249.79      241.82      6.52 o


  -2   3   1      193.99      183.14      3.79 o


  -1   3   1     2358.65     2385.12     18.95 o


   0   3   1      621.73      607.84      9.21 o


   1   3   1      136.40      120.88      2.65 o


   2   3   1        0.22        2.15      1.23 o


   3   3   1      111.40      111.44      4.11 o


   4   3   1        0.41        0.00      1.33 o


   5   3   1      197.36      201.91      6.99 o


   6   3   1       18.24       18.57      3.09 o


   7   3   1       66.25       77.31      7.19 o


   8   3   1        1.98        1.78      4.43 o


  -6   4   1        8.34       13.22      2.40 o


  -5   4   1       27.27       25.43      2.44 o


  -4   4   1        0.22        0.00      1.23 o


  -3   4   1       30.00       29.57      1.94 o


  -2   4   1       89.19       89.58      2.71 o


  -1   4   1      112.65      109.35      2.43 o


   0   4   1       59.31       56.84      1.66 o


   1   4   1        0.63        0.72      0.74 o


   2   4   1     1247.40     1345.77     12.75 o


   3   4   1        1.67        4.02      1.38 o


   4   4   1       66.96       63.68      3.62 o


   5   4   1       72.68       74.58      4.44 o


   6   4   1      304.75      295.54     13.53 o


   7   4   1       44.29       62.47      6.71 o


   8   4   1        0.16        4.20      7.18 o


  -6   5   1       48.19       57.59      5.54 o


  -5   5   1      425.55      424.93      8.94 o


  -4   5   1        9.05        9.19      1.53 o


  -3   5   1       91.88       88.43      3.24 o


  -2   5   1        0.08        0.80      0.98 o


  -1   5   1      491.21      510.15      6.29 o


   0   5   1      445.26      483.62      5.64 o


   1   5   1      342.66      363.92      9.33 o


   2   5   1       10.32       10.88      1.14 o


   3   5   1       99.16      103.58      3.68 o


   4   5   1        3.93        6.50      1.75 o


   5   5   1      247.48      254.26      7.04 o


   6   5   1      195.61      198.37      7.75 o


   7   5   1       80.11       82.65      7.16 o


  -6   6   1        0.61        2.05      3.09 o


  -5   6   1        1.72        3.71      2.03 o


  -4   6   1       37.80       39.83      3.03 o


  -3   6   1       30.50       31.60      2.15 o


  -2   6   1       94.38       89.26      2.92 o


  -1   6   1     1406.40     1508.45     14.26 o


   0   6   1      650.05      677.77      7.03 o


   1   6   1       41.11       45.99      1.90 o


   2   6   1       64.63       70.60      2.50 o


   3   6   1      768.02      847.39     10.22 o


   4   6   1       47.62       40.85      3.32 o


   5   6   1      912.07      898.49     15.89 o


   6   6   1      187.83      187.49      7.55 o


   7   6   1        1.29        8.16      4.44 o


  -6   7   1        2.41        2.65      5.02 o


  -5   7   1       55.28       57.43      5.62 o


  -4   7   1       39.63       38.31      3.28 o


  -3   7   1      343.18      363.29      8.66 o


  -2   7   1        3.10        2.81      2.95 o


  -1   7   1       28.23       30.00      1.56 o


   0   7   1       32.88       28.51      1.54 o


   1   7   1     1419.58     1592.69     15.41 o


   2   7   1       62.53       64.18      2.51 o


   3   7   1       32.16       37.51      2.66 o


   4   7   1       79.05       67.03      6.52 o


   5   7   1       30.41       31.82      4.26 o


   6   7   1        6.53        8.98      2.84 o


   7   7   1       26.21       24.79      7.21 o


  -6   8   1        6.18        3.04      6.84 o


  -5   8   1       21.54       24.47      9.98 o


  -4   8   1        0.01        1.95      1.83 o


  -3   8   1       12.37       11.80      2.32 o


  -2   8   1        1.72        1.42      1.53 o


  -1   8   1       17.48       18.50      2.20 o


   0   8   1       39.65       39.23      2.69 o


   1   8   1       71.47       77.08      2.70 o


   2   8   1      298.33      287.64      5.69 o


   3   8   1        0.72        3.02      1.66 o


   4   8   1       65.16       64.20      4.08 o


   5   8   1      354.67      341.31      9.69 o


   6   8   1       57.26       59.30      4.60 o


   7   8   1        0.28        0.00      5.79 o


  -5   9   1       10.05       17.84      4.36 o


  -4   9   1       31.01       23.39      4.30 o


  -3   9   1      114.68      122.57      5.59 o


  -2   9   1        6.84        4.97      2.02 o


  -1   9   1        6.84        5.56      1.87 o


   0   9   1       18.78       17.28      2.19 o


   1   9   1        2.91        4.24      1.65 o


   2   9   1       71.40       69.12      2.92 o


   3   9   1       20.26       24.96      2.53 o


   4   9   1       23.40       27.36      2.95 o


   5   9   1       21.12       18.93      3.11 o


   6   9   1       19.72       17.48      3.32 o


   7   9   1        2.65        3.30      3.83 o


  -5  10   1        3.34        6.91      3.95 o


  -4  10   1        8.06        5.48      4.91 o


  -3  10   1       76.31       59.76      5.74 o


  -2  10   1        0.18        0.56      3.62 o


  -1  10   1        5.40        5.42      1.91 o


   0  10   1        7.54       10.72      2.21 o


   1  10   1        0.36        7.12      1.87 o


   2  10   1       60.83       56.77      3.63 o


   3  10   1       28.77       27.78      2.73 o


   4  10   1        8.24       13.58      2.62 o


   5  10   1       31.96       39.74      4.56 o


   6  10   1       34.87       41.53      5.66 o


  -4  11   1        3.76        0.38      3.24 o


  -3  11   1        0.10        0.00      2.62 o


  -2  11   1      139.56      112.25      7.34 o


  -1  11   1       24.81       27.72      3.12 o


   0  11   1        1.26        0.19      1.75 o


   1  11   1      169.72      175.98      8.93 o


   2  11   1       72.28       70.11      4.17 o


   3  11   1        8.67       11.11      5.00 o


   4  11   1       12.01        9.80      2.51 o


   5  11   1        0.02        0.00      2.40 o


   6  11   1        0.11        0.00      3.29 o


  -4  12   1        3.88        5.22      4.68 o


  -3  12   1        3.37        2.50      3.07 o


  -2  12   1       74.51       65.45      9.09 o


  -1  12   1       38.33       40.58      3.86 o


   0  12   1        1.53        0.00      2.14 o


   1  12   1        4.45        1.63      2.17 o


   2  12   1      363.28      362.31     15.40 o


   3  12   1       35.26       36.71      5.05 o


   4  12   1        0.47        0.62      2.92 o


   5  12   1        3.58        8.34      4.15 o


  -3  13   1        6.44        0.74      3.36 o


  -2  13   1        0.04        0.68      2.94 o


  -1  13   1        1.69        0.00      2.53 o


   0  13   1        0.86        1.19      2.37 o


   1  13   1        8.07        6.90      3.21 o


   2  13   1        4.23        5.51      3.24 o


   3  13   1        1.64        0.00      4.48 o


   4  13   1        8.31       14.41      4.72 o


   5  13   1        2.17        2.51      4.00 o


  -2  14   1      110.95      124.26      9.12 o


  -1  14   1        3.87        6.63      3.24 o


   0  14   1        1.93        0.08      3.39 o


   1  14   1        0.58        0.00      4.10 o


   2  14   1        4.23        7.89      4.10 o


   3  14   1        1.70        0.00      5.42 o


   4  14   1        0.13        0.00      3.82 o


   0  15   1        7.85        9.55      3.80 o


   1  15   1        0.41        0.00      3.57 o


   2  15   1       10.45       15.80      8.34 o


  -1 -14   2        2.21        6.80      5.62 o


   0 -14   2        0.07        9.24      4.03 o


  -3 -13   2        0.42        6.33      4.24 o


  -2 -13   2        0.00        0.00      4.17 o


  -1 -13   2        1.56        5.90      3.10 o


   0 -13   2        0.53        3.39      4.54 o


   1 -13   2        0.01        0.00      5.81 o


   2 -13   2        0.01        0.00      3.39 o


  -4 -12   2       10.83       24.67      8.09 o


  -3 -12   2       87.19       83.00      8.39 o


  -2 -12   2       17.69       19.23      4.03 o


  -1 -12   2       20.98       22.20      4.30 o


   0 -12   2        2.22        7.11      3.07 o


   1 -12   2       41.96       35.09      4.70 o


   2 -12   2        8.30        2.98      3.20 o


   3 -12   2        1.18        2.94      6.30 o


  -5 -11   2       12.29       23.21      4.38 o


  -4 -11   2       18.64       22.89      4.56 o


  -3 -11   2        0.50        1.09      3.24 o


  -2 -11   2        4.12        7.19      2.61 o


  -1 -11   2        6.78        5.93      2.65 o


   0 -11   2        8.33        9.34      2.99 o


   1 -11   2       73.94       61.88      5.68 o


   2 -11   2        0.35        0.00      2.74 o


   3 -11   2       14.77       15.12      4.14 o


   4 -11   2        9.59       14.33      4.75 o


  -6 -10   2       29.21       30.02     10.60 o


  -5 -10   2        0.16        1.12      3.02 o


  -4 -10   2      120.98      109.22      5.49 o


  -3 -10   2      630.59      631.37     14.68 o


  -2 -10   2      402.17      407.49     10.21 o


  -1 -10   2      140.47      144.09      6.16 o


   0 -10   2       59.09       59.27      6.74 o


   1 -10   2       98.00       73.19      6.03 o


   2 -10   2        0.91        0.00      2.27 o


   3 -10   2       10.20        7.61      3.32 o


   4 -10   2        8.72        9.95      6.59 o


  -6  -9   2        2.33        1.37      3.21 o


  -5  -9   2       14.28       15.56      3.73 o


  -4  -9   2       90.11       97.19      5.11 o


  -3  -9   2      518.23      514.17     10.78 o


  -2  -9   2       88.98       87.68      3.78 o


  -1  -9   2       16.21       13.88      2.32 o


   0  -9   2      296.88      295.79      8.27 o


   1  -9   2      118.20      103.70     10.36 o


   2  -9   2      119.21      115.33      7.20 o


   3  -9   2        1.72        1.96      2.60 o


   4  -9   2       27.74       17.29      4.16 o


   5  -9   2        3.64        0.43      3.49 o


  -6  -8   2       11.43       15.23      4.83 o


  -5  -8   2        1.73        0.00      2.65 o


  -4  -8   2      281.52      282.23      8.92 o


  -3  -8   2       13.09       13.96      2.36 o


  -2  -8   2       95.34       97.64      3.63 o


  -1  -8   2        5.86        6.19      1.54 o


   0  -8   2        0.62        1.93      1.29 o


   1  -8   2      188.15      174.10      5.92 o


   2  -8   2        1.25        0.00      4.67 o


   3  -8   2       33.78       33.19      7.26 o


   4  -8   2        7.19        8.59      3.21 o


   5  -8   2        2.03        4.66      3.69 o


  -7  -7   2        8.89       11.16      4.13 o


  -6  -7   2       52.16       53.44      5.92 o


  -5  -7   2        0.86        0.47      2.38 o


  -4  -7   2       58.25       55.79      3.71 o


  -3  -7   2       16.46       18.25      1.74 o


  -2  -7   2        0.91        1.83      1.13 o


  -1  -7   2       79.27       81.03      3.13 o


   0  -7   2      142.55      153.12      4.03 o


   1  -7   2      179.89      170.97      7.83 o


   2  -7   2        0.81        0.00      3.63 o


   3  -7   2       61.30       61.33      5.31 o


   4  -7   2       51.22       57.86      8.69 o


   5  -7   2        0.86        0.75      5.38 o


   6  -7   2        3.45        6.79      3.89 o


  -7  -6   2        1.61        0.00      3.04 o


  -6  -6   2       60.70       64.14      7.84 o


  -5  -6   2       42.58       40.39      4.61 o


  -4  -6   2      560.86      545.44     12.69 o


  -3  -6   2       54.40       55.07      2.61 o


  -2  -6   2       42.79       40.95      2.13 o


  -1  -6   2      641.07      627.69     11.22 o


   0  -6   2      151.76      169.73      4.01 o


   1  -6   2        3.00        2.73      1.01 o


   2  -6   2       22.29       20.64      1.80 o


   3  -6   2       37.55       29.81      2.82 o


   4  -6   2      143.99      155.98      8.45 o


   5  -6   2        0.50        2.42      3.71 o


   6  -6   2       16.89       18.60      4.39 o


  -7  -5   2      109.86      106.03      8.44 o


  -6  -5   2        1.22        0.00      2.52 o


  -5  -5   2       47.99       49.36      5.05 o


  -4  -5   2       27.10       30.66      2.65 o


  -3  -5   2       50.86       49.81      2.39 o


  -2  -5   2      224.33      228.59      4.68 o


  -1  -5   2      241.14      247.30      4.73 o


   0  -5   2      255.79      261.75      4.74 o


   1  -5   2      766.47      843.09      9.83 o


   2  -5   2      208.21      214.25      5.89 o


   3  -5   2      192.70      182.22      4.75 o


   4  -5   2      356.93      333.30      9.27 o


   5  -5   2      107.91      111.89      5.89 o


   6  -5   2        0.68        3.41      3.25 o


  -7  -4   2       39.66       34.32      5.56 o


  -6  -4   2        2.95        8.06      4.38 o


  -5  -4   2        1.10        2.00      2.48 o


  -4  -4   2      328.64      312.03      6.18 o


  -3  -4   2      617.22      611.89      9.17 o


  -2  -4   2      274.97      265.97      4.77 o


  -1  -4   2       31.26       26.41      1.55 o


   0  -4   2      450.48      480.87      6.32 o


   1  -4   2     1196.30     1338.03     12.99 o


   2  -4   2      128.72      134.26      3.43 o


   3  -4   2      105.77      100.96      3.30 o


   4  -4   2      314.23      327.39      8.82 o


   5  -4   2       39.78       36.76      3.68 o


   6  -4   2        1.54        0.00      2.46 o


   7  -4   2        0.61        0.00      5.04 o


  -7  -3   2       51.06       46.77      6.15 o


  -6  -3   2        0.15        1.46      3.30 o


  -5  -3   2       66.12       67.67      5.67 o


  -4  -3   2      107.32      112.61      3.81 o


  -3  -3   2       54.27       51.81      2.33 o


  -2  -3   2      144.42      152.04      3.35 o


  -1  -3   2        6.23        5.10      0.93 o


   0  -3   2      238.14      242.19      3.94 o


   1  -3   2      133.90      131.58      4.15 o


   2  -3   2       76.68       77.96      2.50 o


   3  -3   2      757.67      748.55      9.86 o


   4  -3   2       36.78       43.76      2.69 o


   5  -3   2      125.62      126.84      5.84 o


   6  -3   2        0.01        0.00      5.74 o


   7  -3   2        3.97        1.93      3.61 o


  -7  -2   2       29.56       31.09      7.33 o


  -6  -2   2       26.45       25.11      4.27 o


  -5  -2   2        5.39        2.16      2.82 o


  -4  -2   2      258.19      260.09      5.52 o


  -3  -2   2      484.76      504.21      7.18 o


  -2  -2   2       98.16       94.73      2.48 o


  -1  -2   2      319.43      315.85      4.31 o


   0  -2   2     3550.20     3512.59     26.50 o


   1  -2   2    18404.84    17143.42    278.67 o


   2  -2   2       14.42       12.12      1.21 o


   3  -2   2      160.49      163.08      4.11 o


   4  -2   2        6.41        6.31      1.31 o


   5  -2   2       88.11       85.80      3.86 o


   6  -2   2       23.93       26.87      4.57 o


   7  -2   2        2.19        0.00      4.08 o


  -7  -1   2       22.10       17.71      8.97 o


  -6  -1   2       16.59       19.36      4.04 o


  -5  -1   2        5.18        6.21      2.26 o


  -4  -1   2       75.37       76.88      3.07 o


  -3  -1   2      206.25      257.67      4.84 o


  -2  -1   2      550.75      528.76      7.06 o


  -1  -1   2     1296.45     1301.77     11.13 o


   0  -1   2     2261.31     2288.23     17.58 o


   1  -1   2     1665.67     1646.15     16.46 o


   2  -1   2      325.25      339.96      5.19 o


   3  -1   2       26.43       27.17      1.88 o


   4  -1   2        8.09        8.11      2.21 o


   5  -1   2       93.45       82.83      3.79 o


   6  -1   2        0.78        4.78      2.34 o


   7  -1   2        0.06        0.00      3.51 o


  -7   0   2        6.73        9.05      4.14 o


  -6   0   2        0.76        3.78      3.61 o


  -5   0   2       47.53       44.30      2.88 o


  -4   0   2       33.68       31.14      2.14 o


  -3   0   2      662.91      748.47      9.31 o


  -2   0   2     2938.84     2944.32     24.27 o


  -1   0   2     4856.50     4696.73     50.79 o


   0   0   2     6321.15     6168.87    134.65 o


   1   0   2     8873.92     8713.14    130.74 o


   2   0   2     3450.56     3491.44     27.64 o


   3   0   2      978.59     1134.32     12.59 o


   4   0   2       47.39       48.91      2.81 o


   5   0   2       16.91       18.76      2.54 o


   6   0   2        8.28        4.85      2.48 o


   7   0   2       22.37       19.46      4.57 o


  -7   1   2       15.89       11.80      4.20 o


  -6   1   2       26.79       33.32      4.64 o


  -5   1   2        1.61        3.29      1.71 o


  -4   1   2      264.89      275.35      5.95 o


  -3   1   2      934.83      961.77     11.10 o


  -2   1   2      753.87      712.90      7.97 o


  -1   1   2      657.03      632.07      7.65 o


   0   1   2      618.01      582.38      5.22 o


   1   1   2      260.78      239.57      3.30 o


   2   1   2      552.18      505.17      6.35 o


   3   1   2        0.15        0.90      1.54 o


   4   1   2      546.71      563.14      8.77 o


   5   1   2        8.88       13.61      2.23 o


   6   1   2        0.11        0.91      2.23 o


   7   1   2        5.38        2.08      2.98 o


   8   1   2        9.73       13.57      6.41 o


  -7   2   2        0.06        0.00      5.08 o


  -6   2   2        2.56        0.00      4.51 o


  -5   2   2       10.60       13.53      1.97 o


  -4   2   2      335.16      348.08      6.91 o


  -3   2   2      307.07      297.99      5.58 o


  -2   2   2      300.45      297.26      4.72 o


  -1   2   2       47.51       39.75      1.33 o


   0   2   2     8757.33     8422.20    118.31 o


   1   2   2     2429.48     2358.41     21.45 o


   2   2   2     2088.04     2080.50     21.25 o


   3   2   2      374.79      394.96      6.01 o


   4   2   2        8.17        7.06      1.24 o


   5   2   2       38.74       38.73      3.23 o


   6   2   2       27.92       31.77      3.62 o


   7   2   2        5.70       10.00      3.77 o


   8   2   2       12.71       10.66      6.66 o


  -7   3   2        0.67        1.62      6.15 o


  -6   3   2        6.60        5.78      2.76 o


  -5   3   2        3.09        2.62      1.97 o


  -4   3   2        0.09        3.09      1.26 o


  -3   3   2        0.22        0.53      0.99 o


  -2   3   2      108.29      128.40      3.10 o


  -1   3   2      271.36      258.48      3.62 o


   0   3   2      978.45      938.24     10.23 o


   1   3   2        2.43        0.21      0.81 o


   2   3   2      299.65      263.80      5.57 o


   3   3   2        2.57        0.54      1.36 o


   4   3   2      143.91      132.18      5.09 o


   5   3   2        1.28        4.08      1.84 o


   6   3   2      135.38      129.35      6.55 o


   7   3   2       12.74       17.56      3.76 o


   8   3   2        1.00        1.61      3.21 o


  -7   4   2        1.58        9.14      5.07 o


  -6   4   2      128.69      137.92      6.50 o


  -5   4   2        1.60        1.21      1.76 o


  -4   4   2      144.54      133.65      4.38 o


  -3   4   2        0.55        0.31      0.89 o


  -2   4   2       38.71       44.56      1.95 o


  -1   4   2        0.06        0.00      0.91 o


   0   4   2       15.56       13.08      1.31 o


   1   4   2       48.73       46.95      1.73 o


   2   4   2      249.96      273.68      5.87 o


   3   4   2        0.01        0.00      1.38 o


   4   4   2      103.30      102.87      4.57 o


   5   4   2        5.43        8.56      2.26 o


   6   4   2      385.30      370.56     10.72 o


   7   4   2        0.05        6.66      3.08 o


   8   4   2        5.59        2.71      4.88 o


  -6   5   2       12.71       13.80      3.52 o


  -5   5   2      149.18      158.82      5.35 o


  -4   5   2       35.20       35.62      2.41 o


  -3   5   2       21.09       21.51      1.73 o


  -2   5   2     2057.13     2181.86     19.54 o


  -1   5   2      254.05      260.45      5.42 o


   0   5   2      165.22      150.26      3.96 o


   1   5   2       64.93       76.42      2.30 o


   2   5   2     3312.38     3588.40     28.85 o


   3   5   2        8.09        6.91      1.53 o


   4   5   2      158.08      149.60      5.58 o


   5   5   2        0.11        0.00      2.03 o


   6   5   2       49.59       58.20      4.57 o


   7   5   2        3.42        5.80      2.48 o


  -6   6   2      309.89      346.71     12.67 o


  -5   6   2        0.22        6.68      2.32 o


  -4   6   2       27.18       29.24      2.70 o


  -3   6   2        8.49        8.30      1.54 o


  -2   6   2        0.75        0.17      0.85 o


  -1   6   2      547.58      573.29      9.20 o


   0   6   2      232.20      218.11      6.48 o


   1   6   2      157.54      145.09      3.28 o


   2   6   2     1939.40     2144.20     19.38 o


   3   6   2        3.58        5.59      1.48 o


   4   6   2      321.58      332.15      8.50 o


   5   6   2      446.55      452.25     19.85 o


   6   6   2      803.99      820.45     14.60 o


   7   6   2        1.93        0.86      4.14 o


  -6   7   2      140.59      139.87     13.18 o


  -5   7   2      236.29      253.46     12.56 o


  -4   7   2       58.58       59.55      3.90 o


  -3   7   2        1.30        0.78      1.76 o


  -2   7   2      252.72      268.33      6.86 o


  -1   7   2      395.56      419.77      8.20 o


   0   7   2        1.77        0.12      1.13 o


   1   7   2      792.29      868.52      9.83 o


   2   7   2       49.93       56.35      2.33 o


   3   7   2       18.77       23.49      2.26 o


   4   7   2       73.10       76.88      5.06 o


   5   7   2      117.96      118.79      7.11 o


   6   7   2      134.92      156.79      7.08 o


   7   7   2        6.61        6.16      9.35 o


  -6   8   2        0.44        8.11      5.35 o


  -5   8   2        0.03        0.00      2.57 o


  -4   8   2       73.14       73.39      4.54 o


  -3   8   2       45.67       50.64      3.64 o


  -2   8   2       12.09       14.55      2.29 o


  -1   8   2       17.12       16.58      2.11 o


   0   8   2        1.74        1.44      2.00 o


   1   8   2      142.76      150.88      3.61 o


   2   8   2       19.54       19.64      1.63 o


   3   8   2       95.50      101.33      4.36 o


   4   8   2        0.14        0.00      1.69 o


   5   8   2      344.13      345.07      9.83 o


   6   8   2        0.02        0.48      2.31 o


   7   8   2        6.76        6.82      3.76 o


  -6   9   2        0.07        4.56      6.27 o


  -5   9   2        8.74        8.29      3.42 o


  -4   9   2       46.64       47.91      4.65 o


  -3   9   2       95.62       90.38      4.83 o


  -2   9   2       42.87       41.88      3.47 o


  -1   9   2       79.24       79.57      4.05 o


   0   9   2        3.69        4.92      1.47 o


   1   9   2      331.86      333.36      7.82 o


   2   9   2       40.60       47.99      2.42 o


   3   9   2       62.79       63.77      3.75 o


   4   9   2        1.86        0.00      1.96 o


   5   9   2       44.38       41.41      3.86 o


   6   9   2        0.01        0.00      2.28 o


   7   9   2        2.53        7.69      3.73 o


  -5  10   2        8.47       14.10      4.48 o


  -4  10   2       16.60       13.87      3.14 o


  -3  10   2       75.72       68.88      4.11 o


  -2  10   2       49.75       50.71      3.46 o


  -1  10   2       36.58       33.17      2.97 o


   0  10   2      272.18      250.64      7.19 o


   1  10   2       65.03       57.79      3.56 o


   2  10   2       11.05        8.73      1.99 o


   3  10   2      184.42      212.34      6.73 o


   4  10   2        9.37        6.95      2.73 o


   5  10   2       54.82       47.23      4.08 o


   6  10   2       10.37       16.24      3.26 o


  -5  11   2        3.02        8.01      4.32 o


  -4  11   2       14.39       13.94      4.25 o


  -3  11   2        5.78        8.51      3.67 o


  -2  11   2       33.79       25.41      3.13 o


  -1  11   2       16.87       12.07      2.58 o


   0  11   2       52.52       56.72      3.88 o


   1  11   2      831.97      842.61     14.90 o


   2  11   2       86.00       82.95      5.74 o


   3  11   2       92.09       98.21      6.40 o


   4  11   2       14.90       11.78      2.63 o


   5  11   2        5.03        3.09      2.62 o


   6  11   2       17.12       22.00      3.74 o


  -4  12   2        1.51        0.46      3.52 o


  -3  12   2        3.49        6.58      3.32 o


  -2  12   2       10.94       14.99      2.98 o


  -1  12   2        0.62        1.40      2.19 o


   0  12   2       16.57       14.89      2.67 o


   1  12   2       25.97       29.80      3.23 o


   2  12   2       74.86       82.96      6.30 o


   3  12   2       14.26       16.54      3.72 o


   4  12   2        8.39        7.24      3.67 o


   5  12   2       26.91       33.04      5.21 o


   6  12   2        0.44        4.05      2.93 o


  -3  13   2        0.50        0.85      3.10 o


  -2  13   2       11.74       16.57      3.79 o


  -1  13   2        0.44        3.91      2.64 o


   0  13   2       26.29       26.31      3.38 o


   1  13   2        3.96        3.67      2.38 o


   2  13   2      164.53      184.19      9.39 o


   3  13   2       14.45       20.85      6.94 o


   4  13   2        0.01        0.00      2.80 o


   5  13   2       12.78       16.23      7.17 o


  -2  14   2       91.12       92.78      7.69 o


  -1  14   2       15.35       15.26      3.87 o


   0  14   2       11.52        9.43      3.13 o


   1  14   2        3.06        3.13      2.75 o


   2  14   2        4.48        6.89      3.76 o


   3  14   2        2.20        1.43      3.75 o


   4  14   2        3.10        4.31      3.95 o


  -1  15   2        2.17        2.84      3.26 o


   0  15   2        7.34        7.76      3.45 o


   1  15   2        0.63        0.00      3.73 o


   2  15   2       24.26       18.42      4.74 o


   3  15   2        0.39        0.00      3.49 o


  -3 -13   3        0.07        3.34      5.30 o


  -2 -13   3        8.69        4.68      5.43 o


  -1 -13   3        0.01        2.88      3.50 o


   0 -13   3        0.23        0.00      2.89 o


   1 -13   3        6.66        1.30      3.62 o


  -4 -12   3        0.18        0.00      5.99 o


  -3 -12   3        1.38        8.95      4.15 o


  -2 -12   3       16.11       24.02      6.04 o


  -1 -12   3        0.00        2.66      3.02 o


   0 -12   3        3.78        2.57      7.03 o


   1 -12   3        0.42        2.26      3.60 o


   2 -12   3        4.22        5.67      3.90 o


  -5 -11   3        2.81        5.88      3.49 o


  -4 -11   3        4.14        5.94      7.42 o


  -3 -11   3      150.58      140.45      8.32 o


  -2 -11   3       35.71       42.02      6.39 o


  -1 -11   3        0.00        0.00      8.75 o


   0 -11   3        1.35        3.12      2.64 o


   1 -11   3       23.13       22.72      3.99 o


   2 -11   3        3.29        0.27      3.27 o


   3 -11   3        5.93        5.30      3.70 o


  -5 -10   3        0.28        0.00      2.93 o


  -4 -10   3       26.24       36.37      4.96 o


  -3 -10   3        0.23        1.34      4.30 o


  -2 -10   3        1.65        3.53      2.44 o


  -1 -10   3        3.85        2.46      2.84 o


   0 -10   3        0.39        0.00      2.50 o


   1 -10   3       68.75       56.34      5.41 o


   2 -10   3       66.66       60.04      5.88 o


   3 -10   3        0.89        6.63      4.55 o


   4 -10   3        1.36        7.29      4.30 o


  -6  -9   3        0.03        0.00      3.02 o


  -5  -9   3       23.61       31.89      4.66 o


  -4  -9   3        8.98        8.24      3.28 o


  -3  -9   3      292.86      306.50      8.49 o


  -2  -9   3       34.25       33.99      2.82 o


  -1  -9   3        9.28       10.55      2.31 o


   0  -9   3       40.35       39.92      7.36 o


   1  -9   3       21.73       25.53      3.89 o


   2  -9   3        0.19        0.00      4.93 o


   3  -9   3       18.56       17.40      3.91 o


   4  -9   3        8.79        0.00      4.31 o


   5  -9   3        2.75        5.56      4.45 o


  -6  -8   3        1.63        6.18      4.98 o


  -5  -8   3       11.86       11.29      3.43 o


  -4  -8   3       13.96        9.35      3.19 o


  -3  -8   3       87.01       90.12      3.85 o


  -2  -8   3        0.37        2.33      1.44 o


  -1  -8   3       26.14       28.36      2.44 o


   0  -8   3        0.36        0.00      1.35 o


   1  -8   3        6.34        7.37      2.62 o


   2  -8   3        0.37        2.74      2.59 o


   3  -8   3       42.18       33.43      4.67 o


   4  -8   3        1.23        0.00      3.77 o


   5  -8   3        3.92        1.59      3.50 o


  -7  -7   3       22.12       17.77      4.61 o


  -6  -7   3        3.11        0.15      5.29 o


  -5  -7   3        1.07        0.00      2.55 o


  -4  -7   3      160.56      145.95      8.08 o


  -3  -7   3       11.52       11.38      1.70 o


  -2  -7   3       53.10       53.26      2.77 o


  -1  -7   3       10.88       11.33      1.73 o


   0  -7   3      114.94      117.17      3.80 o


   1  -7   3       62.91       70.54      3.50 o


   2  -7   3       15.20       20.07      3.32 o


   3  -7   3       87.60       86.31      6.52 o


   4  -7   3      128.99      127.03      8.11 o


   5  -7   3        0.09        2.80      4.29 o


   6  -7   3        9.55        7.85      4.32 o


  -7  -6   3       15.80       25.39      4.81 o


  -6  -6   3       18.56       20.07      4.12 o


  -5  -6   3        8.01        2.08      2.68 o


  -4  -6   3        1.35        0.00      1.81 o


  -3  -6   3      268.99      267.58      5.85 o


  -2  -6   3       22.47       22.01      1.79 o


  -1  -6   3      104.49      104.21      3.46 o


   0  -6   3      256.17      281.98      5.55 o


   1  -6   3       11.27        9.29      1.62 o


   2  -6   3        5.06       10.58      1.93 o


   3  -6   3       89.80       83.79      4.52 o


   4  -6   3      143.25      134.42      7.93 o


   5  -6   3        8.06       11.43      3.40 o


   6  -6   3        1.95        2.00      6.07 o


  -7  -5   3       87.75      109.42     11.20 o


  -6  -5   3        2.12        1.90      3.07 o


  -5  -5   3       30.95       32.89      4.29 o


  -4  -5   3      193.12      191.11      5.81 o


  -3  -5   3       20.14       20.56      1.74 o


  -2  -5   3        7.40        6.93      1.22 o


  -1  -5   3       22.78       25.47      2.47 o


   0  -5   3      196.67      189.56      4.24 o


   1  -5   3        0.73        1.45      0.97 o


   2  -5   3        5.29        6.73      1.47 o


   3  -5   3        0.50        0.29      1.48 o


   4  -5   3      296.36      304.78      9.14 o


   5  -5   3        0.12        3.65      2.27 o


   6  -5   3        0.04        3.16      3.55 o


  -7  -4   3       41.47       38.61      5.61 o


  -6  -4   3        6.93       11.45      8.69 o


  -5  -4   3       60.20       61.09      5.40 o


  -4  -4   3        7.03        8.62      1.46 o


  -3  -4   3       80.92       85.03      2.96 o


  -2  -4   3      198.09      196.45      4.32 o


  -1  -4   3       67.29       62.86      2.38 o


   0  -4   3     1979.12     2075.43     18.46 o


   1  -4   3       56.28       52.85      2.12 o


   2  -4   3      948.96      923.38     10.72 o


   3  -4   3        2.57        2.37      1.90 o


   4  -4   3      249.47      244.45      7.89 o


   5  -4   3      140.57      138.02      6.50 o


   6  -4   3       53.13       46.47      6.26 o


   7  -4   3        1.57       11.45      6.36 o


  -7  -3   3       37.91       44.40      6.12 o


  -6  -3   3        1.81        0.00      3.14 o


  -5  -3   3       14.89       11.83      4.27 o


  -4  -3   3        7.43        6.34      1.50 o


  -3  -3   3      268.78      290.88      5.35 o


  -2  -3   3      392.52      406.22      6.01 o


  -1  -3   3       19.58       18.63      1.39 o


   0  -3   3       56.56       47.43      1.94 o


   1  -3   3        7.28        7.07      0.99 o


   2  -3   3        4.11        4.61      1.10 o


   3  -3   3        2.92        2.74      1.13 o


   4  -3   3       27.74       30.31      2.86 o


   5  -3   3       14.88       12.42      2.58 o


   6  -3   3       22.02       20.03      3.97 o


   7  -3   3        0.24        0.00      3.54 o


  -7  -2   3       25.55       27.15      5.06 o


  -6  -2   3        0.07        0.82      2.97 o


  -5  -2   3        7.37        7.30      4.45 o


  -4  -2   3       47.96       47.10      2.38 o


  -3  -2   3      229.39      271.72      5.01 o


  -2  -2   3      744.81      792.92      8.78 o


  -1  -2   3        0.05        2.06      1.76 o


   0  -2   3     1717.84     1607.30     13.98 o


   1  -2   3     7976.69     7850.76     86.06 o


   2  -2   3        6.28        8.94      1.13 o


   3  -2   3       82.58       83.24      2.93 o


   4  -2   3        8.09       10.28      1.55 o


   5  -2   3      162.41      157.49      6.39 o


   6  -2   3        0.53        2.15      3.49 o


   7  -2   3        2.45        2.02      4.40 o


  -7  -1   3        6.34        3.55      3.63 o


  -6  -1   3       56.72       56.17      8.17 o


  -5  -1   3       53.88       51.88      4.88 o


  -4  -1   3       10.06       11.24      1.47 o


  -3  -1   3      974.02     1023.86     11.31 o


  -2  -1   3       14.73       15.62      1.10 o


  -1  -1   3     2232.52     2320.02     18.65 o


   0  -1   3       66.35       63.70      2.27 o


   1  -1   3      792.42      781.08      9.90 o


   2  -1   3      233.70      231.95      4.10 o


   3  -1   3      104.88      109.20      3.46 o


   4  -1   3        9.28        8.67      1.77 o


   5  -1   3      265.87      276.79      6.88 o


   6  -1   3        2.65        8.73      3.62 o


   7  -1   3        3.11        0.00      3.63 o


  -7   0   3        0.09        2.15      3.26 o


  -6   0   3        3.85        8.42      3.21 o


  -5   0   3       77.04       82.91      4.63 o


  -4   0   3       34.16       36.92      2.24 o


  -3   0   3     1283.81     1365.19     13.89 o


  -2   0   3      691.67      713.85      7.68 o


  -1   0   3     9745.20     9494.79    173.53 o


   0   0   3       45.12       43.32      1.57 o


   1   0   3    17414.02    16775.78    314.66 o


   2   0   3      605.85      627.15      7.63 o


   3   0   3     1975.27     2197.99     20.51 o


   4   0   3       21.03       24.70      1.97 o


   5   0   3       16.37       12.94      2.48 o


   6   0   3       22.74       28.73      4.50 o


   7   0   3        1.46        0.00      5.16 o


  -7   1   3       35.65       38.48      5.48 o


  -6   1   3        0.82        1.40      3.12 o


  -5   1   3      317.72      303.76      8.62 o


  -4   1   3      269.16      278.16      5.91 o


  -3   1   3       92.13       94.66      2.96 o


  -2   1   3      152.18      153.86      3.07 o


  -1   1   3    14273.44    13130.16    496.96 o


   0   1   3       14.34       16.55      0.96 o


   1   1   3       16.75       17.72      1.08 o


   2   1   3        3.09        4.86      0.99 o


   3   1   3      144.34      141.45      3.71 o


   4   1   3       21.50       23.94      1.89 o


   5   1   3        0.02        1.46      1.78 o


   6   1   3        2.71        3.68      2.35 o


   7   1   3       51.25       48.94      8.16 o


  -7   2   3        7.91        7.42      3.85 o


  -6   2   3       25.95       36.02      4.68 o


  -5   2   3       26.45       27.13      2.97 o


  -4   2   3        0.59        4.71      1.33 o


  -3   2   3        1.46        1.70      1.23 o


  -2   2   3        0.93        0.42      0.75 o


  -1   2   3     7143.65     6669.63     68.19 o


   0   2   3     2112.85     2076.43     16.08 o


   1   2   3      589.04      597.58      7.31 o


   2   2   3      217.93      186.72      3.53 o


   3   2   3      145.34      145.40      3.96 o


   4   2   3        8.13        7.51      1.77 o


   5   2   3       45.26       46.36      3.59 o


   6   2   3      186.46      190.69      7.73 o


   7   2   3        9.46        6.37      3.14 o


   8   2   3        0.12        0.00      6.01 o


  -7   3   3        0.53        1.25      3.45 o


  -6   3   3        0.16        1.86      3.32 o


  -5   3   3       15.57       17.47      2.60 o


  -4   3   3      142.65      141.38      4.34 o


  -3   3   3       79.40       66.47      2.64 o


  -2   3   3      348.40      331.23      5.12 o


  -1   3   3     2107.06     2111.36     17.44 o


   0   3   3     1795.38     1764.27     14.20 o


   1   3   3      173.37      156.23      2.91 o


   2   3   3      167.32      185.40      3.31 o


   3   3   3      114.94      112.82      2.68 o


   4   3   3       30.68       33.08      2.75 o


   5   3   3       13.29       13.06      2.35 o


   6   3   3       33.71       34.55      3.81 o


   7   3   3       94.10      105.01      9.36 o


   8   3   3        2.51        5.78      5.55 o


  -7   4   3        1.55        3.64      4.52 o


  -6   4   3        1.87        0.96      2.28 o


  -5   4   3       28.90       26.75      3.24 o


  -4   4   3        4.04        3.35      1.29 o


  -3   4   3       28.71       25.00      1.79 o


  -2   4   3        1.15        0.79      0.91 o


  -1   4   3        3.39        6.95      0.87 o


   0   4   3       63.86       64.71      1.77 o


   1   4   3       21.24       22.82      1.36 o


   2   4   3      663.16      645.64     47.46 o


   3   4   3       55.45       57.02      4.53 o


   4   4   3       93.53       89.82      6.66 o


   5   4   3       60.60       66.98      4.68 o


   6   4   3      319.18      338.79     10.33 o


   7   4   3       20.58       23.69      3.91 o


   8   4   3        1.13        6.24      5.14 o


  -7   5   3       11.77       20.94      5.78 o


  -6   5   3        0.11        5.27      5.28 o


  -5   5   3      146.12      135.59      4.39 o


  -4   5   3        0.49        0.84      1.19 o


  -3   5   3       77.72       88.67      3.13 o


  -2   5   3        1.96        2.61      0.98 o


  -1   5   3      134.69      128.23      2.48 o


   0   5   3       27.50       28.68      1.85 o


   1   5   3       39.78       38.15      2.00 o


   2   5   3       48.92       49.12      1.94 o


   3   5   3       16.80       17.61      2.02 o


   4   5   3        2.26        3.89      1.68 o


   5   5   3      122.11      120.37      5.78 o


   6   5   3        0.00        0.00      2.40 o


   7   5   3       55.97       60.91      5.31 o


  -6   6   3        4.72        9.91      9.09 o


  -5   6   3        0.17        4.56      2.18 o


  -4   6   3        0.13        0.00      2.29 o


  -3   6   3       75.27       76.13      2.95 o


  -2   6   3       12.52       13.24      1.32 o


  -1   6   3      101.17       97.10      3.52 o


   0   6   3       12.03       10.66      2.28 o


   1   6   3     1518.11     1540.00     14.45 o


   2   6   3       90.63       96.75      2.85 o


   3   6   3       62.47       65.65      3.47 o


   4   6   3        3.77        5.83      3.37 o


   5   6   3      220.20      224.55      7.94 o


   6   6   3        0.09        0.64      3.39 o


   7   6   3       44.50       41.39      4.56 o


  -6   7   3       38.95       48.43      6.33 o


  -5   7   3      158.94      171.09      8.50 o


  -4   7   3       59.12       66.71      4.06 o


  -3   7   3        8.36       12.92      2.02 o


  -2   7   3      207.48      212.79      7.88 o


  -1   7   3        7.09       10.82      1.71 o


   0   7   3      145.89      131.78      4.17 o


   1   7   3      119.12      125.62      3.18 o


   2   7   3       60.90       65.42      2.55 o


   3   7   3       25.05       32.38      2.60 o


   4   7   3        4.94        7.14      1.92 o


   5   7   3      132.61      129.99      6.14 o


   6   7   3       11.80       11.16      2.98 o


   7   7   3        5.73        8.70      3.10 o


  -6   8   3       81.22       90.25     10.80 o


  -5   8   3        6.81        9.29      2.70 o


  -4   8   3       23.75       25.34      3.04 o


  -3   8   3       13.10       12.95      2.22 o


  -2   8   3       10.01       11.56      2.83 o


  -1   8   3        5.59        6.47      1.67 o


   0   8   3       13.48       15.62      1.97 o


   1   8   3       84.37       82.62      2.68 o


   2   8   3        6.16        8.57      1.30 o


   3   8   3        0.82        2.12      1.47 o


   4   8   3        6.17        4.21      1.78 o


   5   8   3      242.69      241.55      7.27 o


   6   8   3        1.78        4.49      2.51 o


   7   8   3        1.44        4.08      3.10 o


  -6   9   3       43.75       56.09      9.28 o


  -5   9   3        0.14        6.57      4.32 o


  -4   9   3        0.07        0.00      2.04 o


  -3   9   3        8.65       10.72      2.45 o


  -2   9   3      136.80      136.37      5.48 o


  -1   9   3       30.51       34.26      2.87 o


   0   9   3      168.34      155.18      5.29 o


   1   9   3        6.92        9.50      1.63 o


   2   9   3       49.13       53.07      2.52 o


   3   9   3        0.40        0.00      1.64 o


   4   9   3        0.07        0.00      2.87 o


   5   9   3       10.78        9.24      2.70 o


   6   9   3        3.70        2.10      2.61 o


   7   9   3        0.21        0.00      2.69 o


  -5  10   3        1.55        0.00      6.67 o


  -4  10   3        7.83        8.03      3.16 o


  -3  10   3       14.18       14.02      3.09 o


  -2  10   3        3.57        8.27      2.49 o


  -1  10   3        5.30        5.60      3.04 o


   0  10   3       38.97       34.99      2.94 o


   1  10   3        4.53        5.74      3.47 o


   2  10   3       14.48       15.23      2.11 o


   3  10   3        5.86        6.06      3.36 o


   4  10   3       21.24       14.33      3.04 o


   5  10   3        9.36        7.98      5.38 o


   6  10   3        1.60        5.06      2.90 o


   7  10   3        0.93        2.63      5.63 o


  -5  11   3        0.63        3.71      4.20 o


  -4  11   3        3.69        5.60      7.21 o


  -3  11   3       41.16       43.66      4.10 o


  -2  11   3       58.52       58.38      9.13 o


  -1  11   3        3.63        5.83      3.02 o


   0  11   3        1.14        0.00      2.69 o


   1  11   3     1335.01     1326.44     19.37 o


   2  11   3        6.32        9.10      2.92 o


   3  11   3        0.02        0.00      2.62 o


   4  11   3       33.63       31.19      3.34 o


   5  11   3       26.89       32.75      3.79 o


   6  11   3        0.73        1.35      2.80 o


  -4  12   3        2.56        7.76      3.62 o


  -3  12   3       12.23       17.36      3.21 o


  -2  12   3       18.86       22.23      3.32 o


  -1  12   3      239.04      258.12      8.49 o


   0  12   3       24.84       27.06      3.23 o


   1  12   3      177.36      184.12      6.89 o


   2  12   3       22.69       22.72      3.83 o


   3  12   3       15.63       15.60      3.82 o


   4  12   3        1.47        0.00      4.91 o


   5  12   3      121.33      115.24      8.09 o


   6  12   3        1.89        3.33      3.06 o


  -3  13   3        1.23        4.89      3.69 o


  -2  13   3       94.78       92.58      5.67 o


  -1  13   3       50.96       52.37      5.52 o


   0  13   3       15.42       18.98      2.99 o


   1  13   3       20.67       20.49      5.21 o


   2  13   3        8.06        5.10      3.77 o


   3  13   3       58.94       64.81      6.60 o


   4  13   3        0.16        0.00      3.18 o


   5  13   3        8.88       15.79      4.72 o


  -3  14   3       12.76       13.04      4.20 o


  -2  14   3       65.14       64.18      6.52 o


  -1  14   3       81.85       72.74      6.68 o


   0  14   3        0.07        0.00      2.27 o


   1  14   3        0.15        3.16      3.00 o


   2  14   3       38.65       40.89      5.04 o


   3  14   3        5.64        4.86      4.18 o


   4  14   3       13.59       14.74      4.14 o


  -1  15   3       23.80       18.47      4.47 o


   0  15   3        1.10        1.33      3.57 o


   1  15   3        0.01        1.72      3.20 o


   2  15   3       37.63       47.47      5.67 o


   3  15   3        5.44        5.94      6.24 o


   1  16   3        0.05        0.00      3.82 o


  -1 -13   4        0.40        5.40      3.89 o


  -2 -12   4       30.51       29.88      6.31 o


  -1 -12   4        0.00        0.00      3.29 o


   0 -12   4       27.16       33.34      9.81 o


   1 -12   4        2.92        7.84      4.44 o


   2 -12   4        0.10        0.00      5.24 o


  -4 -11   4        0.22        6.64      6.36 o


  -3 -11   4        0.46       12.88      7.60 o


  -2 -11   4       50.13       52.06      6.89 o


  -1 -11   4        8.53        6.56      3.55 o


   0 -11   4       14.61       13.82      4.25 o


   1 -11   4       74.63       72.96      6.56 o


   2 -11   4        9.64       12.10      3.84 o


   3 -11   4        0.05        2.84      6.05 o


  -5 -10   4        0.00        0.00      3.28 o


  -4 -10   4        3.41        5.51      3.73 o


  -3 -10   4      761.34      780.77     15.05 o


  -2 -10   4        1.68        2.93      2.71 o


  -1 -10   4        8.04        5.63      7.38 o


   0 -10   4        0.60        0.00      5.54 o


   1 -10   4       56.90       41.11      5.08 o


   2 -10   4        0.15        0.00      2.36 o


   3 -10   4        1.61        0.00      3.34 o


   4 -10   4       19.92       30.45     12.13 o


  -6  -9   4        0.31        1.12      6.74 o


  -5  -9   4        7.08        0.00      4.02 o


  -4  -9   4       11.03        9.82      3.59 o


  -3  -9   4       51.34       55.36      4.17 o


  -2  -9   4       67.84       71.71      3.88 o


  -1  -9   4       12.88       17.98      3.28 o


   0  -9   4        0.51        0.00      2.08 o


   1  -9   4      258.93      252.98     10.77 o


   2  -9   4       31.84       33.84      5.83 o


   3  -9   4        0.66        0.62      3.38 o


   4  -9   4        0.11        1.80      4.78 o


  -6  -8   4        0.54        0.00      4.42 o


  -5  -8   4       26.12       26.63      7.54 o


  -4  -8   4       26.92       27.96      5.30 o


  -3  -8   4      868.43      900.30     13.18 o


  -2  -8   4       21.48       23.30      2.65 o


  -1  -8   4       32.89       36.16      2.77 o


   0  -8   4       34.50       36.34      3.16 o


   1  -8   4        9.86       10.18      2.85 o


   2  -8   4        0.01        0.00      2.34 o


   3  -8   4        6.49        7.03      2.98 o


   4  -8   4        0.18        1.54      4.12 o


   5  -8   4        5.25        4.55      3.98 o


  -6  -7   4        0.40        0.00      6.29 o


  -5  -7   4        3.33        0.99      4.26 o


  -4  -7   4        4.27        3.35      4.34 o


  -3  -7   4      223.39      233.26      5.98 o


  -2  -7   4       34.51       38.67      2.71 o


  -1  -7   4       16.33       17.68      2.03 o


   0  -7   4       45.46       45.87      2.65 o


   1  -7   4        0.27        1.55      1.74 o


   2  -7   4        0.20        0.93      2.23 o


   3  -7   4        1.59        3.43      2.99 o


   4  -7   4        0.82        2.64      2.97 o


   5  -7   4        0.02        0.08      4.25 o


  -7  -6   4        7.99       10.68      4.40 o


  -6  -6   4        0.69        4.41      3.22 o


  -5  -6   4       18.75       18.43      3.68 o


  -4  -6   4        0.92        2.58      2.80 o


  -3  -6   4      167.86      164.79      4.74 o


  -2  -6   4       16.94       14.41      1.77 o


  -1  -6   4        2.64        2.19      1.85 o


   0  -6   4       13.30       15.32      1.91 o


   1  -6   4       47.13       47.43      2.94 o


   2  -6   4       52.08       57.79      4.24 o


   3  -6   4      479.10      450.21     10.89 o


   4  -6   4       47.61       56.60      5.68 o


   5  -6   4       22.69       23.17      4.61 o


   6  -6   4        6.38        5.11      3.71 o


  -7  -5   4       10.47       12.39      3.89 o


  -6  -5   4        4.31        2.00      2.99 o


  -5  -5   4        0.82        1.69      2.95 o


  -4  -5   4       24.39       30.17      3.67 o


  -3  -5   4        3.79        3.65      1.75 o


  -2  -5   4        7.55        8.51      1.41 o


  -1  -5   4      230.52      235.70      5.08 o


   0  -5   4      211.14      214.10      4.73 o


   1  -5   4       74.71       76.25      2.83 o


   2  -5   4        0.87        2.09      1.51 o


   3  -5   4      123.06      120.60      5.38 o


   4  -5   4        2.23        4.28      2.30 o


   5  -5   4       21.30       22.82      3.31 o


   6  -5   4        7.64        6.50      3.64 o


  -7  -4   4        2.07        0.00      3.63 o


  -6  -4   4        0.02        0.00      2.62 o


  -5  -4   4        2.77        0.00      2.37 o


  -4  -4   4       65.91       72.84      4.08 o


  -3  -4   4       86.46       93.47      3.18 o


  -2  -4   4      321.63      325.98      5.86 o


  -1  -4   4        1.40        0.41      1.41 o


   0  -4   4      904.12     1028.26     11.47 o


   1  -4   4      580.48      584.51      7.90 o


   2  -4   4     2089.98     2207.45     35.27 o


   3  -4   4      239.00      221.90      6.91 o


   4  -4   4      275.69      277.86      8.54 o


   5  -4   4       68.30       67.36      4.85 o


   6  -4   4       40.21       45.48      5.75 o


  -7  -3   4        4.62        2.35      3.52 o


  -6  -3   4      118.75      115.56      8.03 o


  -5  -3   4        0.74        4.35      3.08 o


  -4  -3   4       37.14       40.29      3.11 o


  -3  -3   4       41.01       39.18      2.01 o


  -2  -3   4       25.09       26.52      1.68 o


  -1  -3   4      129.57      128.50      3.32 o


   0  -3   4        0.02        0.00      1.26 o


   1  -3   4      103.44      111.33      2.84 o


   2  -3   4      645.71      621.67      7.85 o


   3  -3   4       99.71      105.13      4.58 o


   4  -3   4      208.84      198.73      6.92 o


   5  -3   4        0.09        0.42      2.10 o


   6  -3   4       60.46       40.98      5.21 o


   7  -3   4       10.20        8.32      4.82 o


  -7  -2   4        5.76        3.00      3.69 o


  -6  -2   4       69.54       64.13      5.99 o


  -5  -2   4       25.19       33.53      4.52 o


  -4  -2   4        9.59        7.46      1.99 o


  -3  -2   4        5.20        5.98      1.34 o


  -2  -2   4     1538.55     1693.62     15.78 o


  -1  -2   4      161.53      164.92      3.50 o


   0  -2   4       92.96       95.81      3.16 o


   1  -2   4      954.84      960.19     12.44 o


   2  -2   4     2569.96     2639.73     22.72 o


   3  -2   4      394.57      387.34      6.36 o


   4  -2   4        7.36        6.54      1.91 o


   5  -2   4       49.94       48.06      3.79 o


   6  -2   4       15.94       18.39      4.22 o


   7  -2   4       15.05       12.70      9.41 o


  -7  -1   4       46.12       44.06      5.82 o


  -6  -1   4       75.65       68.76      6.14 o


  -5  -1   4       30.95       25.66      2.92 o


  -4  -1   4        0.10        1.56      2.01 o


  -3  -1   4       88.64       74.11      2.38 o


  -2  -1   4     1241.26     1334.70     12.67 o


  -1  -1   4       17.00       13.76      2.17 o


   0  -1   4     1569.66     1496.61     13.26 o


   1  -1   4       59.30       67.30      2.75 o


   2  -1   4      123.73      111.48      3.95 o


   3  -1   4        4.16        2.57      1.04 o


   4  -1   4       23.40       23.70      1.94 o


   5  -1   4      158.59      150.32      9.49 o


   6  -1   4        2.17        6.10      3.20 o


   7  -1   4       15.26       22.33      4.96 o


  -7   0   4       41.65       54.85      8.95 o


  -6   0   4       55.52       55.96      5.70 o


  -5   0   4       68.40       76.15      7.64 o


  -4   0   4       14.60       16.06      2.17 o


  -3   0   4        1.02        0.81      0.86 o


  -2   0   4       22.53       29.84      2.16 o


  -1   0   4      956.00      946.01      9.19 o


   0   0   4      148.29      142.39      2.81 o


   1   0   4     1025.56     1067.79     14.53 o


   2   0   4     1304.82     1382.44     13.46 o


   3   0   4        7.95        3.83      1.09 o


   4   0   4       11.31       16.18      2.23 o


   5   0   4       16.99       15.88      3.10 o


   6   0   4       94.68       77.76      6.71 o


   7   0   4       43.21       42.66      6.06 o


  -7   1   4        1.61        5.86      3.59 o


  -6   1   4       20.23       18.65      3.95 o


  -5   1   4      143.19      132.94      5.81 o


  -4   1   4        6.80        6.51      1.72 o


  -3   1   4       11.52       13.43      1.31 o


  -2   1   4      108.15      123.43      3.88 o


  -1   1   4    12880.80    12487.07    314.72 o


   0   1   4     5650.35     5592.46     40.45 o


   1   1   4       61.83       58.74      2.16 o


   2   1   4      113.59      102.21      2.80 o


   3   1   4       26.15       23.59      1.75 o


   4   1   4       52.63       53.32      2.67 o


   5   1   4       21.30       20.51      4.04 o


   6   1   4       10.15        6.82      3.26 o


   7   1   4        4.66       10.35      4.08 o


  -7   2   4        0.36        0.00      3.36 o


  -6   2   4        0.13        1.10      3.01 o


  -5   2   4        8.24       13.15      2.45 o


  -4   2   4       10.92       12.85      1.64 o


  -3   2   4      394.58      413.94      6.49 o


  -2   2   4        0.61        0.00      1.13 o


  -1   2   4     6821.56     6702.74     53.74 o


   0   2   4      580.86      553.35      5.92 o


   1   2   4       86.31       84.94      2.21 o


   2   2   4      257.04      262.05      4.54 o


   3   2   4      428.78      439.81      6.87 o


   4   2   4      172.42      185.56      4.75 o


   5   2   4       22.77       22.84      2.86 o


   6   2   4        2.56        1.68      2.39 o


   7   2   4       32.86       33.88      5.09 o


  -7   3   4       27.14       33.10      5.27 o


  -6   3   4        5.64        6.90      2.47 o


  -5   3   4       28.18       28.58      3.14 o


  -4   3   4       71.73       71.77      3.07 o


  -3   3   4      151.76      143.61      3.76 o


  -2   3   4       16.49       20.73      1.99 o


  -1   3   4       94.76      109.32      2.36 o


   0   3   4      695.38      672.92      6.88 o


   1   3   4      372.84      341.83      4.81 o


   2   3   4      463.98      453.51      6.29 o


   3   3   4      179.19      173.56      3.89 o


   4   3   4       27.01       28.79      2.65 o


   5   3   4       98.23       92.33      5.82 o


   6   3   4        1.87        0.00      2.25 o


   7   3   4       15.76       15.72      4.43 o


  -7   4   4       10.10        5.43      4.93 o


  -6   4   4       42.93       38.17      5.23 o


  -5   4   4       26.28       30.48      3.08 o


  -4   4   4       22.29       21.47      1.92 o


  -3   4   4       95.17       99.72      3.25 o


  -2   4   4       62.49       59.09      2.27 o


  -1   4   4       24.60       28.39      1.42 o


   0   4   4       97.02       86.29      2.46 o


   1   4   4     1949.39     1902.90     16.45 o


   2   4   4      487.49      455.41      6.27 o


   3   4   4       16.75       22.18      2.28 o


   4   4   4       73.82       68.73      3.90 o


   5   4   4      558.65      592.53     12.84 o


   6   4   4       44.47       47.66      4.35 o


   7   4   4        4.19        6.06      4.77 o


  -7   5   4        7.64       15.05      7.77 o


  -6   5   4        1.96        4.85      2.92 o


  -5   5   4      150.16      162.43      5.49 o


  -4   5   4        0.00        0.13      2.24 o


  -3   5   4       26.46       26.45      1.85 o


  -2   5   4     1089.21     1157.22     11.98 o


  -1   5   4      767.67      820.82     10.81 o


   0   5   4       27.40       26.00      1.37 o


   1   5   4      713.06      810.56      9.02 o


   2   5   4     3181.39     3439.10     36.45 o


   3   5   4       17.58       19.34      2.09 o


   4   5   4      119.87      116.07      5.03 o


   5   5   4       13.69       14.01      3.56 o


   6   5   4      209.95      223.66      8.61 o


   7   5   4        5.88        3.83      3.21 o


  -7   6   4        2.75        1.94      4.74 o


  -6   6   4      465.24      495.75     15.73 o


  -5   6   4       42.25       54.75      5.06 o


  -4   6   4       45.24       44.49      3.24 o


  -3   6   4        4.18        2.92      1.16 o


  -2   6   4       18.64       22.59      1.49 o


  -1   6   4       52.60       52.64      1.68 o


   0   6   4      536.30      548.25      6.68 o


   1   6   4       26.19       24.22      1.57 o


   2   6   4     2330.57     2557.71     22.36 o


   3   6   4        1.10        5.45      1.54 o


   4   6   4      227.28      209.77      6.86 o


   5   6   4      425.63      417.88     10.87 o


   6   6   4     1160.49     1160.00     20.68 o


   7   6   4        0.36        0.00      2.72 o


  -6   7   4      268.79      289.86     12.12 o


  -5   7   4        0.19        1.30      3.64 o


  -4   7   4       82.88       82.32      4.38 o


  -3   7   4        0.18        1.22      1.46 o


  -2   7   4     2404.11     2583.69     32.64 o


  -1   7   4       14.33       17.43      1.93 o


   0   7   4      290.86      288.52      6.25 o


   1   7   4        9.56       10.44      1.25 o


   2   7   4     1244.00     1486.55     15.26 o


   3   7   4        0.17        2.55      1.35 o


   4   7   4      110.75      107.49      5.10 o


   5   7   4        0.18        0.00      2.05 o


   6   7   4       65.15       81.28      5.51 o


   7   7   4        1.32        2.92      3.94 o


  -6   8   4        1.60        3.39      3.26 o


  -5   8   4        4.14        4.07      3.06 o


  -4   8   4       50.48       50.80      3.75 o


  -3   8   4        1.28        4.60      1.73 o


  -2   8   4       93.21       89.95      4.16 o


  -1   8   4        9.85       10.43      2.43 o


   0   8   4        8.19        9.71      1.64 o


   1   8   4        0.38        0.00      1.17 o


   2   8   4      329.41      384.95      6.75 o


   3   8   4        5.29        5.91      1.81 o


   4   8   4      178.47      186.97      7.52 o


   5   8   4        0.73        0.70      2.23 o


   6   8   4       82.23       72.42      5.26 o


   7   8   4        0.16        0.00      3.04 o


  -6   9   4       10.67        5.71      6.11 o


  -5   9   4       90.76       98.09      7.09 o


  -4   9   4       11.54       11.58      2.59 o


  -3   9   4        2.05        2.52      1.97 o


  -2   9   4        1.61        2.83      1.78 o


  -1   9   4       44.55       44.54      3.14 o


   0   9   4       52.39       50.11      3.72 o


   1   9   4       11.64       10.59      1.86 o


   2   9   4       20.59       27.38      1.98 o


   3   9   4        0.21        1.20      1.73 o


   4   9   4       43.38       36.77      3.84 o


   5   9   4        6.85        8.29      2.96 o


   6   9   4        0.23        2.70      2.45 o


   7   9   4       13.17       15.72      3.45 o


  -5  10   4       11.25       15.99      4.06 o


  -4  10   4        2.79        0.00      2.33 o


  -3  10   4       28.51       35.18      3.51 o


  -2  10   4       59.29       56.59      4.04 o


  -1  10   4       92.89       95.81      4.72 o


   0  10   4      104.43      104.62      4.69 o


   1  10   4       24.71       29.87      2.83 o


   2  10   4        0.31        0.00      2.05 o


   3  10   4        7.13       10.39      2.35 o


   4  10   4        0.74        0.00      1.73 o


   5  10   4       10.73        9.81      2.75 o


   6  10   4        1.51        0.47      2.42 o


   7  10   4       19.12       29.35      6.27 o


  -5  11   4        7.11        3.68      5.80 o


  -4  11   4       36.50       37.38      3.97 o


  -3  11   4       47.45       45.44      4.19 o


  -2  11   4        1.07        0.17      2.35 o


  -1  11   4       92.40       93.18      5.07 o


   0  11   4        1.20        3.76      2.06 o


   1  11   4      644.51      624.61     12.11 o


   2  11   4       22.48       24.79      3.55 o


   3  11   4       75.03       61.54      5.96 o


   4  11   4       45.35       30.24      3.38 o


   5  11   4       18.44       23.38      3.35 o


   6  11   4        0.44        0.00      2.43 o


  -4  12   4       26.41       24.50      4.66 o


  -3  12   4        9.77        5.57      2.86 o


  -2  12   4       20.54       21.48      3.47 o


  -1  12   4      142.31      142.32      8.45 o


   0  12   4      267.23      278.23      8.56 o


   1  12   4      108.89      102.52      5.20 o


   2  12   4       17.93       16.83      3.36 o


   3  12   4        2.66        1.19      2.79 o


   4  12   4        3.58        3.29      3.88 o


   5  12   4       20.98       20.52      4.19 o


   6  12   4        1.57        4.92      2.76 o


  -4  13   4        0.52        3.82      4.02 o


  -3  13   4        1.35        2.31      2.56 o


  -2  13   4       54.51       63.49      4.41 o


  -1  13   4       17.12       17.39      3.09 o


   0  13   4        2.32        0.28      2.32 o


   1  13   4       85.78       88.55      5.03 o


   2  13   4        0.09        0.00      2.56 o


   3  13   4       39.59       31.63      4.74 o


   4  13   4        5.07        0.76      3.02 o


   5  13   4        8.41       14.91      4.26 o


  -3  14   4        1.24        1.93     10.02 o


  -2  14   4       25.74       35.35      4.17 o


  -1  14   4      183.41      191.81      7.96 o


   0  14   4       67.49       62.73      4.72 o


   1  14   4        1.45        3.73      2.65 o


   2  14   4       31.92       28.29      4.73 o


   3  14   4       19.77       23.40      7.82 o


   4  14   4        0.42        0.00      3.43 o


   5  14   4        2.35        0.00      3.65 o


  -2  15   4        4.22        2.68      3.61 o


  -1  15   4       55.51       61.04      5.02 o


   0  15   4       15.44       14.02      3.21 o


   1  15   4        0.01        0.00      3.35 o


   2  15   4        8.37        4.13      3.95 o


   3  15   4        2.27        1.15      3.72 o


   4  15   4        0.13        9.63      4.16 o


   0  16   4        2.21        0.48      3.64 o


   1  16   4        1.88        2.48      3.91 o


   2  16   4        8.80       11.96      8.23 o


  -2 -12   5       61.60       60.07      8.52 o


  -1 -12   5        0.63        0.00      3.61 o


   0 -12   5        0.93        2.32      3.32 o


  -4 -11   5       36.49       32.14      9.38 o


  -2 -11   5       90.62       92.46      6.97 o


  -1 -11   5        5.00       12.64      9.22 o


   0 -11   5       17.48       11.36      3.61 o


   1 -11   5        0.25        5.85      3.44 o


   2 -11   5       42.60       42.84      5.72 o


  -4 -10   5       11.50       15.61      4.44 o


  -3 -10   5       15.69       12.41      4.45 o


  -2 -10   5       75.05       76.53      6.02 o


  -1 -10   5       16.19       27.92      4.31 o


   0 -10   5       71.81       61.25      6.03 o


   1 -10   5        0.06        0.00      4.58 o


   2 -10   5        8.57       12.73      3.79 o


   3 -10   5        2.97        1.04      3.83 o


  -5  -9   5        5.21       10.08      4.78 o


  -4  -9   5       27.01       31.90      4.95 o


  -3  -9   5      246.44      256.95     10.66 o


  -2  -9   5      320.21      334.42      8.99 o


  -1  -9   5        8.10        8.67      3.83 o


   0  -9   5        0.07        4.17      2.66 o


   1  -9   5        6.38       11.45      3.62 o


   2  -9   5        3.39       10.67      4.09 o


   3  -9   5        1.35        0.00      3.21 o


   4  -9   5        5.96        4.49      3.70 o


  -6  -8   5       10.63       16.27      4.58 o


  -5  -8   5       26.22       22.13      4.33 o


  -4  -8   5        7.59        8.35      3.64 o


  -3  -8   5       45.50       41.99      3.98 o


  -2  -8   5        0.12        0.00      2.55 o


  -1  -8   5        2.05        4.70      2.41 o


   0  -8   5        3.05        9.72      2.11 o


   1  -8   5       13.91       15.38      6.49 o


   2  -8   5        4.68        0.00      2.70 o


   3  -8   5        9.74        9.34      3.70 o


   4  -8   5        0.22        5.69      3.54 o


  -6  -7   5        3.12        4.17      3.71 o


  -5  -7   5        0.33        2.54      5.11 o


  -4  -7   5       98.30       93.14      6.60 o


  -3  -7   5       18.31       17.27      2.94 o


  -2  -7   5        0.92        2.23      1.64 o


  -1  -7   5       16.53       20.66      2.25 o


   0  -7   5        5.75        3.57      1.86 o


   1  -7   5       21.69       23.49      2.49 o


   2  -7   5       10.27        9.38      3.13 o


   3  -7   5        0.21        2.01      2.73 o


   4  -7   5       27.23       21.86      4.56 o


   5  -7   5        0.04        0.00      3.40 o


  -6  -6   5        4.89        4.37      2.93 o


  -5  -6   5        0.58        0.00      5.10 o


  -4  -6   5      119.93      110.24      7.25 o


  -3  -6   5       53.24       53.27      4.72 o


  -2  -6   5        3.62        4.37      1.56 o


  -1  -6   5        8.53       12.63      2.14 o


   0  -6   5      131.92      136.24      4.97 o


   1  -6   5        2.41        4.75      1.67 o


   2  -6   5        2.49        4.35      1.78 o


   3  -6   5        4.73       11.82      2.67 o


   4  -6   5        0.17        0.00      3.25 o


   5  -6   5        7.07        7.44      3.62 o


  -7  -5   5        6.07        9.52      3.94 o


  -6  -5   5        0.04        1.59      6.70 o


  -5  -5   5        4.68        4.15      2.95 o


  -4  -5   5       71.84       72.88      4.32 o


  -3  -5   5        9.43       13.95      2.24 o


  -2  -5   5        8.49        9.99      1.57 o


  -1  -5   5       91.38       99.19      3.55 o


   0  -5   5       36.31       34.20      2.16 o


   1  -5   5        1.61        0.31      1.13 o


   2  -5   5       89.12       90.02      4.74 o


   3  -5   5       16.31       21.68      2.88 o


   4  -5   5       43.04       42.48      3.90 o


   5  -5   5       32.21       38.43      4.15 o


   6  -5   5        3.81        6.68      5.32 o


  -7  -4   5       14.12       17.33      4.77 o


  -6  -4   5        2.57        6.56      4.28 o


  -5  -4   5        6.29        4.53      2.73 o


  -4  -4   5       35.54       32.99      3.94 o


  -3  -4   5        2.31        2.72      2.01 o


  -2  -4   5        0.90        1.86      1.20 o


  -1  -4   5       23.42       21.31      1.79 o


   0  -4   5      561.98      580.56      8.28 o


   1  -4   5      196.33      174.26      5.27 o


   2  -4   5      364.85      355.05      8.51 o


   3  -4   5      388.84      363.38      9.46 o


   4  -4   5        3.65        4.69      2.26 o


   5  -4   5        1.84        2.04      3.30 o


   6  -4   5       14.62       18.05      5.18 o


  -7  -3   5        6.20        3.87      4.81 o


  -6  -3   5       25.69       15.82      4.05 o


  -5  -3   5       12.73       13.19      7.72 o


  -4  -3   5       71.24       75.71      4.24 o


  -3  -3   5       35.30       38.65      4.62 o


  -2  -3   5      332.30      366.79      6.82 o


  -1  -3   5       11.42       11.31      1.34 o


   0  -3   5       33.69       34.84      1.90 o


   1  -3   5      342.36      330.29     10.25 o


   2  -3   5      191.82      174.60      6.34 o


   3  -3   5        0.77        0.62      1.54 o


   4  -3   5      160.03      148.93      6.37 o


   5  -3   5        2.76        0.00      2.19 o


   6  -3   5       70.49       75.62      8.58 o


  -7  -2   5        0.42        0.00      3.17 o


  -6  -2   5        3.77        3.44      3.18 o


  -5  -2   5        8.60        3.97      2.89 o


  -4  -2   5       27.41       30.40      2.97 o


  -3  -2   5      249.28      272.13      7.15 o


  -2  -2   5      798.03      884.21     10.17 o


  -1  -2   5       40.74       38.28      1.96 o


   0  -2   5      243.56      253.49      4.54 o


   1  -2   5       16.16       10.79      1.53 o


   2  -2   5     4512.28     4514.84     43.35 o


   3  -2   5       70.36       71.66      3.88 o


   4  -2   5       28.00       31.86      3.02 o


   5  -2   5        2.00        2.16      2.14 o


   6  -2   5        0.26        5.72      3.79 o


   7  -2   5        0.30        2.50      4.30 o


  -7  -1   5       15.96       24.46      4.83 o


  -6  -1   5       54.42       49.99      5.61 o


  -5  -1   5        0.11        1.45      1.98 o


  -4  -1   5       59.98       66.63      5.29 o


  -3  -1   5        0.80        0.20      1.58 o


  -2  -1   5        9.13        7.89      1.03 o


  -1  -1   5        2.03        2.51      0.96 o


   0  -1   5        2.29        2.41      0.96 o


   1  -1   5       36.96       32.88      2.18 o


   2  -1   5     1050.13     1089.19     14.85 o


   3  -1   5        7.74        3.92      2.37 o


   4  -1   5        0.34        1.20      1.42 o


   5  -1   5        5.64        7.09      2.17 o


   6  -1   5        0.97        3.17      7.56 o


   7  -1   5        5.91        8.46      4.49 o


  -7   0   5        1.34        0.00      3.09 o


  -6   0   5        0.06        1.79      3.08 o


  -5   0   5       14.64       24.49      3.02 o


  -4   0   5        1.28        0.00      2.44 o


  -3   0   5        0.30        0.92      1.33 o


  -2   0   5      932.38      980.47     13.48 o


  -1   0   5       10.82       10.66      1.22 o


   0   0   5       39.32       36.67      1.66 o


   1   0   5       39.67       36.64      2.16 o


   2   0   5        0.44        1.39      0.87 o


   3   0   5       16.96       20.59      1.66 o


   4   0   5       47.27       53.23      3.45 o


   5   0   5        0.02        0.00      2.40 o


   6   0   5       54.22       50.04      5.53 o


   7   0   5        9.96       10.42      7.82 o


  -7   1   5       20.21       16.10      4.36 o


  -6   1   5        8.98        8.09      3.35 o


  -5   1   5      168.05      170.99      6.69 o


  -4   1   5       27.14       28.27      2.71 o


  -3   1   5      145.82      138.77      3.97 o


  -2   1   5      525.77      515.96     13.66 o


  -1   1   5     3329.68     3447.12     26.99 o


   0   1   5      392.54      384.41      5.61 o


   1   1   5      235.37      227.04      3.70 o


   2   1   5      522.95      593.62      7.69 o


   3   1   5       49.57       49.60      2.39 o


   4   1   5       48.52       48.60      2.64 o


   5   1   5        5.60        5.18      2.75 o


   6   1   5       11.23        5.71      3.53 o


   7   1   5        0.04        0.00      3.63 o


  -7   2   5        0.39        2.45      4.52 o


  -6   2   5       16.11       15.32      3.93 o


  -5   2   5       23.42       17.54      2.82 o


  -4   2   5        0.04        1.29      1.58 o


  -3   2   5       10.74        9.51      1.18 o


  -2   2   5        9.14       10.03      2.10 o


  -1   2   5     2261.98     2268.93     18.53 o


   0   2   5     1063.11     1013.83      9.73 o


   1   2   5       12.23       12.59      1.15 o


   2   2   5      373.25      381.79      6.61 o


   3   2   5      654.73      737.68      9.78 o


   4   2   5        7.35       10.88      1.52 o


   5   2   5       13.37       14.76      2.58 o


   6   2   5        7.52        1.97      3.44 o


   7   2   5       61.00       65.92      7.07 o


  -7   3   5        3.92        4.00      3.30 o


  -6   3   5        1.73        2.06      2.22 o


  -5   3   5        5.09        0.64      2.14 o


  -4   3   5        3.15        0.48      1.56 o


  -3   3   5        3.52        4.74      1.14 o


  -2   3   5      432.26      424.68      5.78 o


  -1   3   5       96.46       81.28      2.11 o


   0   3   5        9.22        9.62      1.08 o


   1   3   5       75.92       73.35      2.27 o


   2   3   5       47.79       50.27      2.70 o


   3   3   5      275.71      277.95      5.40 o


   4   3   5        2.50        2.81      1.54 o


   5   3   5        1.20        3.25      2.35 o


   6   3   5        3.80        3.42      2.45 o


   7   3   5       54.59       49.80     12.10 o


  -7   4   5        0.55        2.67      4.31 o


  -6   4   5        5.99        9.16      2.55 o


  -5   4   5      411.86      419.59     10.57 o


  -4   4   5       36.12       31.23      2.75 o


  -3   4   5       11.65       12.34      1.39 o


  -2   4   5        6.19        7.61      1.06 o


  -1   4   5       11.08       10.69      1.66 o


   0   4   5       93.52       91.47      2.38 o


   1   4   5        2.37        2.83      0.95 o


   2   4   5        9.95       11.48      1.29 o


   3   4   5      430.77      427.57      6.71 o


   4   4   5      145.69      130.56      5.34 o


   5   4   5       13.39       13.11      2.47 o


   6   4   5       96.91       93.24      5.73 o


   7   4   5      281.65      271.27     22.14 o


  -7   5   5       15.49       36.97     13.98 o


  -6   5   5       99.51      112.45      7.67 o


  -5   5   5      415.64      407.85     10.41 o


  -4   5   5       25.68       23.43      2.19 o


  -3   5   5      110.50      100.73      3.26 o


  -2   5   5       80.28       76.84      2.51 o


  -1   5   5     2215.29     2361.50     19.76 o


   0   5   5      707.72      717.47      8.00 o


   1   5   5      367.32      400.32      5.90 o


   2   5   5       65.02       69.71      2.48 o


   3   5   5      385.93      419.61      6.39 o


   4   5   5        0.18        0.00      1.78 o


   5   5   5      371.88      334.14      9.68 o


   6   5   5        5.80        2.07      3.02 o


   7   5   5       33.06       35.12      4.42 o


  -7   6   5       13.05       15.07      5.78 o


  -6   6   5       16.46       19.22      4.05 o


  -5   6   5       95.95       97.67      6.70 o


  -4   6   5       46.93       47.89      4.33 o


  -3   6   5       67.69       70.75      2.83 o


  -2   6   5       64.86       69.52      2.47 o


  -1   6   5      215.50      226.39      3.96 o


   0   6   5      106.67      114.13      2.87 o


   1   6   5       50.39       45.50      2.05 o


   2   6   5        1.39        3.97      1.08 o


   3   6   5      329.13      358.08      9.63 o


   4   6   5      114.44       95.13      5.06 o


   5   6   5      649.81      603.32     13.43 o


   6   6   5      186.78      197.07      8.21 o


   7   6   5       10.75       10.09      4.07 o


  -6   7   5       32.22       32.58      4.70 o


  -5   7   5      184.41      190.33      9.34 o


  -4   7   5       70.99       77.21      4.27 o


  -3   7   5       20.38       20.05      2.37 o


  -2   7   5      215.75      213.35      5.94 o


  -1   7   5        3.59        4.30      0.92 o


   0   7   5      110.49      102.50      2.82 o


   1   7   5      278.51      296.87      5.39 o


   2   7   5        1.65        0.82      1.05 o


   3   7   5        0.12        0.69      1.30 o


   4   7   5       14.66       11.77      2.16 o


   5   7   5       81.46       74.52      4.81 o


   6   7   5       34.75       36.47      4.14 o


   7   7   5        3.84        2.66      4.90 o


  -6   8   5        5.56        9.87      3.43 o


  -5   8   5       28.59       30.83      4.42 o


  -4   8   5        0.00        0.00      1.78 o


  -3   8   5       18.19       18.73      2.31 o


  -2   8   5        0.02        2.24      1.62 o


  -1   8   5       74.46       75.96      3.60 o


   0   8   5        5.47        8.51      1.75 o


   1   8   5       56.71       58.24      2.45 o


   2   8   5       45.59       52.83      2.50 o


   3   8   5       14.18       13.50      2.05 o


   4   8   5        7.87        5.99      1.91 o


   5   8   5      136.73      128.88      6.36 o


   6   8   5        2.53        3.46      2.62 o


   7   8   5       11.49       14.54      5.29 o


  -6   9   5        0.30        0.00      3.46 o


  -5   9   5        0.40        0.00      3.00 o


  -4   9   5        0.00        2.06      2.18 o


  -3   9   5       11.67       10.34      2.31 o


  -2   9   5        0.81        1.21      1.94 o


  -1   9   5        2.75        1.91      1.90 o


   0   9   5        4.92        7.33      1.66 o


   1   9   5      129.21      115.55      5.04 o


   2   9   5        1.00        1.64      1.14 o


   3   9   5        4.10        0.76      1.65 o


   4   9   5        3.23        4.69      2.10 o


   5   9   5        0.08        1.22      2.19 o


   6   9   5        1.27        0.00      2.57 o


   7   9   5        0.08        0.31      3.74 o


  -5  10   5       26.15       27.79      4.74 o


  -4  10   5        1.51        5.76      2.71 o


  -3  10   5        1.39        2.38      2.22 o


  -2  10   5        0.09        2.81      1.87 o


  -1  10   5       78.73       82.24      5.93 o


   0  10   5        0.62        0.48      1.97 o


   1  10   5      411.78      392.86      8.85 o


   2  10   5        5.04        2.76      2.49 o


   3  10   5        1.87        4.71      1.81 o


   4  10   5       14.19       15.85      2.91 o


   5  10   5       11.16        8.53      2.75 o


   6  10   5        1.12        0.00      2.85 o


   7  10   5        5.44        9.57      3.32 o


  -5  11   5        0.10        0.00      3.23 o


  -4  11   5       11.61       14.05      3.16 o


  -3  11   5        0.03        3.30      2.59 o


  -2  11   5        0.18        1.31      2.20 o


  -1  11   5      210.42      215.74      7.32 o


   0  11   5       82.45       79.53      4.41 o


   1  11   5      111.77      101.15      4.75 o


   2  11   5       18.22       19.60      4.37 o


   3  11   5       13.98       11.92      3.17 o


   4  11   5       24.38       28.28      3.25 o


   5  11   5        0.06        7.45      2.74 o


   6  11   5       18.24       18.46      3.47 o


  -4  12   5        0.27        0.00      2.78 o


  -3  12   5       29.80       35.04      4.04 o


  -2  12   5       11.57       10.57      2.69 o


  -1  12   5      273.30      279.41      8.69 o


   0  12   5        0.29        0.00      1.97 o


   1  12   5       82.27       73.43      5.55 o


   2  12   5        0.43        1.08      2.93 o


   3  12   5       58.28       51.08     10.42 o


   4  12   5       32.91       35.02      4.61 o


   5  12   5       28.81       23.98      4.50 o


   6  12   5        8.61        3.14      3.26 o


  -4  13   5        0.01        0.00      3.72 o


  -3  13   5       32.90       36.43      4.26 o


  -2  13   5        4.33        6.29      3.29 o


  -1  13   5       24.72       28.82      3.76 o


   0  13   5       27.25       30.08      3.62 o


   1  13   5      199.77      192.27      7.23 o


   2  13   5        7.56        6.79      3.01 o


   3  13   5      159.12      145.67      8.42 o


   4  13   5        0.18        0.00      6.38 o


   5  13   5        0.10        3.67      3.31 o


  -3  14   5        2.28        2.31      2.96 o


  -2  14   5        4.89        3.38      3.41 o


  -1  14   5      212.55      223.43      7.67 o


   0  14   5       11.71       14.82      3.02 o


   1  14   5        4.17        2.69      2.36 o


   2  14   5        1.37        3.14      3.84 o


   3  14   5        1.62        0.00      2.88 o


   4  14   5        8.95       13.15      4.65 o


   5  14   5        0.72        0.00      3.97 o


  -2  15   5       11.92       15.56      3.52 o


  -1  15   5       23.46       21.97      5.65 o


   0  15   5        3.76        6.08      2.70 o


   1  15   5        2.93        2.83      2.97 o


   2  15   5        0.74        0.00      2.89 o


   3  15   5       32.20       30.69      4.99 o


   4  15   5        0.02        0.60      4.82 o


   0  16   5        2.28        7.47      2.99 o


   1  16   5        0.03        0.00      4.33 o


   2  16   5       10.61       10.35      7.37 o


   3  16   5       12.83       17.94      4.86 o


  -2 -11   6      116.65      127.08     12.39 o


  -1 -11   6        2.49        0.79      3.55 o


   0 -11   6        0.38        0.00      3.48 o


   1 -11   6        1.32        0.61      3.30 o


  -4 -10   6        1.11        0.00      4.75 o


  -2 -10   6       77.38       74.72      9.54 o


  -1 -10   6        6.88       13.17      3.63 o


   0 -10   6       14.50        7.26      3.78 o


   1 -10   6        9.67       21.70      5.40 o


   2 -10   6       14.44        6.74      3.83 o


  -5  -9   6        2.76        5.89      4.19 o


  -4  -9   6       44.40       49.45      6.00 o


  -3  -9   6        0.18        0.00      4.49 o


  -2  -9   6       26.25       23.10      4.36 o


  -1  -9   6        0.02        0.00      2.75 o


   0  -9   6       19.96       23.27      6.09 o


   1  -9   6       34.50       39.95      5.01 o


   2  -9   6        2.81        0.00      3.01 o


   3  -9   6        2.38        0.00      6.44 o


  -5  -8   6        6.49        9.54      3.96 o


  -4  -8   6       24.51       22.48      4.74 o


  -3  -8   6       23.42       25.19      3.73 o


  -2  -8   6      172.68      170.53      6.64 o


  -1  -8   6        2.60        1.94      2.30 o


   0  -8   6       42.89       41.34      3.39 o


   1  -8   6        2.20        0.70      3.07 o


   2  -8   6        1.82        0.00      2.99 o


   3  -8   6        1.04        2.28      3.60 o


   4  -8   6       11.92       10.27      4.49 o


  -6  -7   6        0.47        0.00      2.94 o


  -5  -7   6        0.13        0.00      2.95 o


  -4  -7   6       30.52       36.35      6.82 o


  -3  -7   6        0.04        2.61      2.91 o


  -2  -7   6       25.75       22.25      2.56 o


  -1  -7   6        2.01        1.57      2.10 o


   0  -7   6       33.71       33.44      3.19 o


   1  -7   6        4.91        6.32      1.87 o


   2  -7   6       36.92       40.41      4.93 o


   3  -7   6        3.36        0.53      6.22 o


   4  -7   6        7.74        7.21      3.95 o


   5  -7   6        0.01        6.04      3.99 o


  -6  -6   6        2.58        5.81      5.86 o


  -5  -6   6        3.80        0.00      5.54 o


  -4  -6   6        0.47        0.00      2.88 o


  -3  -6   6       10.06       10.00      2.67 o


  -2  -6   6        0.09        0.00      2.27 o


  -1  -6   6       56.67       59.95      3.21 o


   0  -6   6       23.89       21.05      2.54 o


   1  -6   6       38.15       38.84      3.79 o


   2  -6   6      324.55      311.43      8.98 o


   3  -6   6      151.89      144.93      6.64 o


   4  -6   6        1.46        7.35      3.70 o


   5  -6   6        0.14        0.00      3.07 o


  -6  -5   6        2.62        3.79      3.26 o


  -5  -5   6      113.23       89.53      6.78 o


  -4  -5   6        5.68        8.28      2.37 o


  -3  -5   6        1.30        2.26      2.00 o


  -2  -5   6       18.90       17.75      2.01 o


  -1  -5   6      350.16      359.06      7.09 o


   0  -5   6        0.01        0.00      1.79 o


   1  -5   6        6.74        8.19      2.98 o


   2  -5   6       12.58       16.55      2.76 o


   3  -5   6        0.14        4.88      2.31 o


   4  -5   6        0.48        3.83      2.42 o


   5  -5   6       17.19       21.96      9.90 o


   6  -5   6        0.03        2.23      4.97 o


  -7  -4   6        2.88        9.55      4.15 o


  -6  -4   6        8.74        3.18      5.01 o


  -5  -4   6       27.70       14.92      6.16 o


  -4  -4   6        2.58        2.85      2.51 o


  -3  -4   6        9.92        8.70      2.14 o


  -2  -4   6       25.50       26.27      2.09 o


  -1  -4   6     1011.91     1084.19     12.98 o


   0  -4   6      165.39      169.72      4.40 o


   1  -4   6       33.46       37.71      2.72 o


   2  -4   6      409.46      404.94     11.71 o


   3  -4   6     2901.05     2954.37     34.89 o


   4  -4   6        3.53        2.61      2.19 o


   5  -4   6        2.19        0.87      2.56 o


   6  -4   6        5.57        6.39      6.71 o


  -7  -3   6        0.28        2.09      3.71 o


  -6  -3   6        7.19        4.13      3.43 o


  -5  -3   6      135.66      115.10      8.57 o


  -4  -3   6      225.60      222.85      8.05 o


  -3  -3   6      100.02      106.40      4.77 o


  -2  -3   6       26.84       26.75      2.05 o


  -1  -3   6      190.17      168.64      4.30 o


   0  -3   6        5.52        7.78      1.31 o


   1  -3   6      232.75      216.12      8.64 o


   2  -3   6       70.69       70.36      3.84 o


   3  -3   6      173.44      165.21      6.41 o


   4  -3   6      152.32      138.56      6.35 o


   5  -3   6       36.88       36.56      3.94 o


   6  -3   6       35.10       47.07      5.82 o


  -7  -2   6        7.24       14.94      4.63 o


  -6  -2   6       17.71       17.97      4.34 o


  -5  -2   6      153.93      148.36      8.12 o


  -4  -2   6       27.36       24.66      4.39 o


  -3  -2   6        0.00        0.85      1.63 o


  -2  -2   6      134.18      134.54      3.61 o


  -1  -2   6      778.31      802.06      9.93 o


   0  -2   6       33.63       33.58      1.89 o


   1  -2   6       15.39       15.37      1.86 o


   2  -2   6      572.48      547.37     10.58 o


   3  -2   6       27.07       26.94      2.76 o


   4  -2   6        0.65        2.94      2.04 o


   5  -2   6       27.57       26.23      4.00 o


   6  -2   6        9.00        9.01      3.98 o


   7  -2   6        5.20        4.54      4.61 o


  -7  -1   6        7.25        8.40      4.97 o


  -6  -1   6        0.20        5.42      3.56 o


  -5  -1   6        0.30        1.40      1.94 o


  -4  -1   6      144.52      161.29      7.81 o


  -3  -1   6        9.87       11.41      3.19 o


  -2  -1   6      281.03      307.15      5.75 o


  -1  -1   6        0.00        1.29      1.05 o


   0  -1   6       34.25       28.45      1.65 o


   1  -1   6      223.95      212.06      5.53 o


   2  -1   6        7.14        6.33      1.68 o


   3  -1   6       15.69       16.20      2.19 o


   4  -1   6        0.47        0.00      1.50 o


   5  -1   6        4.89        6.99      2.65 o


   6  -1   6       12.29        9.64      3.94 o


   7  -1   6        0.35        4.83      4.26 o


  -7   0   6        0.33        0.00      3.49 o


  -6   0   6       21.22       20.43      9.62 o


  -5   0   6       22.53       27.34      3.24 o


  -4   0   6        0.07        0.00      1.56 o


  -3   0   6        8.91        8.88      1.78 o


  -2   0   6       72.45       80.51      3.73 o


  -1   0   6       80.80       89.93      2.64 o


   0   0   6      405.67      370.21      5.51 o


   1   0   6      104.79      107.03      2.31 o


   2   0   6     1186.33     1300.56     17.00 o


   3   0   6       37.38       43.40      3.01 o


   4   0   6      103.51       98.19      4.77 o


   5   0   6        1.93        6.33      3.09 o


   6   0   6        0.17        4.90      3.37 o


   7   0   6       11.54       23.44      7.06 o


  -7   1   6        6.09        7.85      3.81 o


  -6   1   6       15.22       17.43      3.81 o


  -5   1   6       89.98       78.97      4.77 o


  -4   1   6       11.44       12.77      2.27 o


  -3   1   6      178.92      176.48      5.72 o


  -2   1   6     3083.98     3037.93     31.20 o


  -1   1   6       52.28       63.61      3.57 o


   0   1   6       11.64       12.21      1.38 o


   1   1   6       10.36       10.62      1.06 o


   2   1   6      741.96      780.71      9.36 o


   3   1   6        6.67        8.96      1.51 o


   4   1   6        6.18        6.84      1.73 o


   5   1   6       48.15       44.65      5.05 o


   6   1   6        9.85       14.41      4.15 o


   7   1   6       22.75       27.21      6.13 o


  -7   2   6        3.77        0.00      4.46 o


  -6   2   6       29.88       35.39      3.74 o


  -5   2   6       25.15       26.63      3.08 o


  -4   2   6       61.01       59.64      3.75 o


  -3   2   6      441.72      422.86     10.28 o


  -2   2   6       25.21       27.17      2.33 o


  -1   2   6      577.15      612.85      7.03 o


   0   2   6        7.21        7.97      1.11 o


   1   2   6      104.01      104.33      2.99 o


   2   2   6      526.89      602.95      8.13 o


   3   2   6        0.60        1.98      1.02 o


   4   2   6        0.02        0.00      1.68 o


   5   2   6       21.49       24.11      3.89 o


   6   2   6      145.48      132.89      8.74 o


   7   2   6       14.51       12.82      4.09 o


  -7   3   6        0.95        0.00      7.42 o


  -6   3   6        1.54        0.00      3.05 o


  -5   3   6       13.17       11.32      3.03 o


  -4   3   6      343.18      328.33      8.55 o


  -3   3   6      187.84      182.33      5.68 o


  -2   3   6       19.11       18.53      1.16 o


  -1   3   6     2353.59     2353.53     19.55 o


   0   3   6      612.62      652.94      7.52 o


   1   3   6        3.62        2.30      0.94 o


   2   3   6       44.86       43.96      2.73 o


   3   3   6      372.23      357.03      6.52 o


   4   3   6      181.59      171.99      7.29 o


   5   3   6        6.21       10.38      2.39 o


   6   3   6        8.61        9.68      3.51 o


   7   3   6        2.18        5.44      8.31 o


  -7   4   6        4.73        9.07      4.81 o


  -6   4   6        0.64        3.50      2.55 o


  -5   4   6      197.92      183.22      6.97 o


  -4   4   6        0.61        2.11      1.65 o


  -3   4   6      147.49      147.30      5.06 o


  -2   4   6      347.31      334.67      5.23 o


  -1   4   6       16.49       15.85      1.27 o


   0   4   6      214.24      217.67      3.92 o


   1   4   6      289.80      277.59      4.83 o


   2   4   6      755.39      751.82      9.47 o


   3   4   6      627.66      636.64      9.06 o


   4   4   6      239.27      231.58      7.25 o


   5   4   6       61.89       56.93      4.16 o


   6   4   6        1.15        0.00      3.05 o


   7   4   6      213.78      214.48     11.57 o


  -7   5   6        4.78        3.91      5.00 o


  -6   5   6       16.41       15.14      3.56 o


  -5   5   6      239.39      236.26      7.95 o


  -4   5   6       61.75       58.16      3.20 o


  -3   5   6      262.32      269.89      5.41 o


  -2   5   6        8.86        6.71      1.12 o


  -1   5   6     2441.86     2692.93     22.32 o


   0   5   6        2.68        3.97      0.96 o


   1   5   6        0.07        0.17      0.92 o


   2   5   6       45.60       47.14      2.23 o


   3   5   6      255.02      279.49      5.47 o


   4   5   6        5.01        5.09      2.04 o


   5   5   6      125.99      119.25      7.54 o


   6   5   6       27.90       31.06      3.87 o


   7   5   6        2.81        6.68      3.80 o


  -6   6   6       79.48       89.34     10.44 o


  -5   6   6       57.63       58.88      5.43 o


  -4   6   6       12.34       14.82      3.24 o


  -3   6   6       35.12       35.27      2.11 o


  -2   6   6        0.12        1.66      1.03 o


  -1   6   6      178.35      187.72      3.79 o


   0   6   6      278.56      258.90      4.61 o


   1   6   6       11.38       10.79      1.28 o


   2   6   6       13.00       15.16      1.48 o


   3   6   6      119.33      126.65      4.96 o


   4   6   6      107.10      115.32      5.25 o


   5   6   6      213.91      195.93      7.55 o


   6   6   6       66.17       69.64      5.24 o


   7   6   6       38.73       36.33      5.47 o


  -6   7   6       68.11       76.30      6.72 o


  -5   7   6      138.05      145.61      8.27 o


  -4   7   6       78.29       81.30      5.86 o


  -3   7   6        1.91        2.40      1.46 o


  -2   7   6      117.96      118.11      7.36 o


  -1   7   6      312.15      341.03      5.28 o


   0   7   6       16.81       17.46      1.42 o


   1   7   6     1003.45     1141.49     12.62 o


   2   7   6        0.26        1.92      1.39 o


   3   7   6      121.15      129.61      5.10 o


   4   7   6       52.60       57.04      3.90 o


   5   7   6      189.94      190.06      7.74 o


   6   7   6       25.80       33.91      4.10 o


   7   7   6        9.15       16.98      3.58 o


  -6   8   6        0.39        0.00      3.30 o


  -5   8   6       51.08       46.12      5.03 o


  -4   8   6       64.29       69.36      9.12 o


  -3   8   6        1.65        1.92      1.61 o


  -2   8   6       34.41       29.84      2.66 o


  -1   8   6       74.58       79.15      3.71 o


   0   8   6        2.02        3.58      1.79 o


   1   8   6       34.25       33.17      2.03 o


   2   8   6       29.02       34.75      2.14 o


   3   8   6       53.87       60.52      3.63 o


   4   8   6       12.65       12.17      2.42 o


   5   8   6       98.02      108.41      6.96 o


   6   8   6        1.31        2.36      3.36 o


   7   8   6        0.94        5.06      3.18 o


  -6   9   6       15.06       25.27      5.56 o


  -5   9   6       41.04       44.07      7.05 o


  -4   9   6        6.54        9.98      3.93 o


  -3   9   6        8.21        9.68      2.07 o


  -2   9   6        0.53        1.18      1.85 o


  -1   9   6       10.51       14.50      2.12 o


   0   9   6       55.75       48.45      3.20 o


   1   9   6       96.24       98.12      4.11 o


   2   9   6       23.97       31.20      3.22 o


   3   9   6        0.04        0.00      1.72 o


   4   9   6       48.82       43.07      3.67 o


   5   9   6        3.59        3.52      2.31 o


   6   9   6        0.03        0.27      2.73 o


   7   9   6       10.75        7.32      5.31 o


  -5  10   6        1.30        0.00      3.04 o


  -4  10   6        0.00        2.56      3.13 o


  -3  10   6        0.47        0.00      1.95 o


  -2  10   6       28.18       27.49      3.23 o


  -1  10   6       60.23       58.53      3.73 o


   0  10   6      260.38      265.24      8.67 o


   1  10   6        1.61        4.05      1.72 o


   2  10   6        0.10        0.17      2.69 o


   3  10   6        0.09        0.45      1.66 o


   4  10   6       17.55       11.88      2.45 o


   5  10   6        6.25        3.96      2.60 o


   6  10   6       16.88       14.13      3.42 o


   7  10   6       11.75       12.48      4.75 o


  -5  11   6        0.66        0.00      6.82 o


  -4  11   6       76.19       85.73      7.11 o


  -3  11   6        2.65        3.45      2.58 o


  -2  11   6       75.68       77.91      8.64 o


  -1  11   6        0.31        1.16      2.07 o


   0  11   6      991.73      971.64     15.78 o


   1  11   6        2.74        0.21      1.72 o


   2  11   6       77.88       75.45      5.21 o


   3  11   6        2.99        4.33      2.63 o


   4  11   6      301.32      250.90      8.45 o


   5  11   6        0.09        1.69      2.95 o


   6  11   6       12.74        8.45      3.36 o


  -4  12   6      172.85      164.44      9.79 o


  -3  12   6        2.05        4.65      2.70 o


  -2  12   6       46.63       45.11      4.09 o


  -1  12   6        0.55        4.18      2.37 o


   0  12   6     1302.46     1358.06     20.58 o


   1  12   6        7.27        7.34      2.16 o


   2  12   6       71.76       60.72      7.40 o


   3  12   6        1.13        0.00      4.34 o


   4  12   6       22.95       16.55      3.65 o


   5  12   6        1.61        7.06      3.32 o


   6  12   6       29.51       34.42      4.33 o


  -4  13   6        2.24        5.83      4.53 o


  -3  13   6       13.73        7.55      3.12 o


  -2  13   6       69.15       73.85      5.27 o


  -1  13   6       21.10       27.71      5.03 o


   0  13   6      825.27      806.72     15.68 o


   1  13   6      168.36      163.59      6.80 o


   2  13   6       25.73       22.86      3.54 o


   3  13   6        5.96        9.99      3.21 o


   4  13   6      149.34      132.67      8.36 o


   5  13   6        0.91        0.00      3.54 o


  -3  14   6       17.74       16.51      3.79 o


  -2  14   6       24.16       28.55      4.05 o


  -1  14   6       56.53       49.46      4.54 o


   0  14   6        1.98        7.09      2.68 o


   1  14   6       24.31       19.31      3.59 o


   2  14   6       29.52       24.57      4.07 o


   3  14   6       22.59       25.09      8.54 o


   4  14   6        5.56        2.26      3.31 o


   5  14   6        0.48        0.00      3.59 o


  -2  15   6       10.47       18.09      3.68 o


  -1  15   6        8.76       12.58      3.50 o


   0  15   6        3.70        1.92      2.37 o


   1  15   6       22.40       13.32      5.10 o


   2  15   6       17.00       23.89      4.14 o


   3  15   6        9.86        9.12      4.10 o


   4  15   6        1.82        0.32      3.47 o


  -1  16   6       18.45       22.90      3.99 o


   0  16   6        4.91        7.40      2.91 o


   1  16   6       13.46       16.85      3.83 o


   2  16   6        0.05        3.48      3.09 o


   3  16   6        5.34        8.87      3.92 o


  -2 -10   7       36.32       37.30      8.04 o


  -1 -10   7        3.03        6.99      3.49 o


   0 -10   7       20.07       21.76      8.26 o


   1 -10   7        0.68        0.00      3.59 o


   2 -10   7        2.65        8.94      4.14 o


  -4  -9   7      127.29      111.79     10.81 o


  -3  -9   7        1.42        0.00      5.57 o


  -2  -9   7       88.97       80.20      8.26 o


  -1  -9   7        0.94        0.00      3.27 o


   0  -9   7        8.15        1.06      3.00 o


   1  -9   7       21.94       21.86      4.49 o


   2  -9   7       11.73       15.81      4.59 o


   3  -9   7        0.72        3.94      6.27 o


  -5  -8   7        3.48        0.00      6.88 o


  -4  -8   7      104.27      102.59      7.87 o


  -3  -8   7       89.82       84.34      6.51 o


  -2  -8   7       28.74       19.13      4.43 o


  -1  -8   7        2.65        0.94      2.31 o


   0  -8   7       79.97       75.66      4.59 o


   1  -8   7        4.99        7.43      3.55 o


   2  -8   7        0.49        2.56      3.50 o


   3  -8   7        2.00        0.92      3.29 o


   4  -8   7        0.00        0.00      3.75 o


  -5  -7   7        0.34        1.45      3.31 o


  -4  -7   7        0.03        0.00      3.27 o


  -3  -7   7       24.24       24.66      3.76 o


  -2  -7   7        9.36        9.37      5.72 o


  -1  -7   7        1.59        2.05      2.65 o


   0  -7   7        2.12        1.47      2.03 o


   1  -7   7        1.70        2.92      1.94 o


   2  -7   7        1.06        4.26      8.71 o


   3  -7   7        4.94        0.65      3.39 o


   4  -7   7        4.29        3.01      3.99 o


  -6  -6   7        4.14        4.96      6.28 o


  -5  -6   7        0.18        0.56      4.86 o


  -4  -6   7       12.50       14.70      8.93 o


  -3  -6   7        8.57        7.98      3.47 o


  -2  -6   7        4.99        5.24      2.42 o


  -1  -6   7        2.69        2.22      1.90 o


   0  -6   7        2.26        2.26      2.56 o


   1  -6   7        0.40        0.28      1.95 o


   2  -6   7       19.55       17.11      3.82 o


   3  -6   7      207.65      194.42      7.85 o


   4  -6   7      101.39       94.09     10.61 o


   5  -6   7        2.01        3.07      3.88 o


  -6  -5   7        5.03        0.00      3.25 o


  -5  -5   7        0.14        0.00      2.87 o


  -4  -5   7       36.09       38.74      3.87 o


  -3  -5   7        2.96        2.01      2.34 o


  -2  -5   7        6.38        7.63      2.50 o


  -1  -5   7       11.76       12.41      2.38 o


   0  -5   7       19.11       19.30      2.46 o


   1  -5   7       14.55       13.53      2.19 o


   2  -5   7      245.90      261.62      8.30 o


   3  -5   7       92.12       81.21      8.21 o


   4  -5   7        3.18        4.38      2.58 o


   5  -5   7        7.68        6.58      3.83 o


  -6  -4   7       11.58        8.62      3.51 o


  -5  -4   7       30.62       27.14      4.58 o


  -4  -4   7       66.99       64.85      4.59 o


  -3  -4   7        0.06        0.11      1.99 o


  -2  -4   7      115.48      120.25      5.27 o


  -1  -4   7      191.55      185.48      5.02 o


   0  -4   7       24.75       22.31      2.45 o


   1  -4   7       21.86       21.21      2.33 o


   2  -4   7        2.35        0.36      2.34 o


   3  -4   7       19.42       15.51      3.12 o


   4  -4   7       32.38       32.14      3.71 o


   5  -4   7        3.44        4.37      3.62 o


   6  -4   7       22.99       41.14      6.02 o


  -6  -3   7        1.72        5.51      3.72 o


  -5  -3   7        6.53        5.24      3.17 o


  -4  -3   7        0.09        1.40      2.27 o


  -3  -3   7       11.57       11.44      2.21 o


  -2  -3   7        4.51        6.23      2.05 o


  -1  -3   7      178.97      178.71      4.66 o


   0  -3   7       93.84       90.10      4.01 o


   1  -3   7        0.86        2.51      2.48 o


   2  -3   7        2.18        0.49      1.61 o


   3  -3   7      336.13      298.69      8.98 o


   4  -3   7       54.30       56.40      4.47 o


   5  -3   7        1.03        3.96      2.58 o


   6  -3   7       13.70       13.99      3.84 o


  -7  -2   7        5.42        3.82      5.55 o


  -6  -2   7        1.01        4.41      5.55 o


  -5  -2   7       17.50       17.83      3.88 o


  -4  -2   7        1.31        0.00      2.31 o


  -3  -2   7        1.10        2.11      1.89 o


  -2  -2   7       30.18       29.05      2.71 o


  -1  -2   7       95.18       86.07      3.17 o


   0  -2   7       32.59       32.46      1.98 o


   1  -2   7       41.14       45.33      2.88 o


   2  -2   7       91.91       89.00      4.31 o


   3  -2   7       12.99       10.36      2.34 o


   4  -2   7       26.14       25.15      3.18 o


   5  -2   7        4.32        0.00      2.14 o


   6  -2   7        2.31       11.93      7.67 o


  -7  -1   7       26.65       25.72      4.81 o


  -6  -1   7        3.07        7.47      3.75 o


  -5  -1   7       57.50       48.88      4.11 o


  -4  -1   7        8.16       10.67      2.42 o


  -3  -1   7       23.20       25.52      2.80 o


  -2  -1   7       17.21       19.30      2.37 o


  -1  -1   7      288.43      271.23      5.27 o


   0  -1   7       39.07       41.96      2.05 o


   1  -1   7       40.09       38.44      2.59 o


   2  -1   7      111.38      117.80      7.34 o


   3  -1   7       27.96       27.90      2.85 o


   4  -1   7        3.03        3.81      2.00 o


   5  -1   7        0.92        0.00      3.02 o


   6  -1   7        3.02        2.91      3.61 o


  -7   0   7       12.84       11.80      3.94 o


  -6   0   7        1.33        2.82      3.14 o


  -5   0   7        0.01        0.00      1.99 o


  -4   0   7        3.80        3.87      1.79 o


  -3   0   7       63.57       53.68      3.51 o


  -2   0   7      101.96      115.01      4.64 o


  -1   0   7       28.28       31.02      1.88 o


   0   0   7       43.40       40.59      1.95 o


   1   0   7      181.53      171.89      3.28 o


   2   0   7        5.38        5.27      1.53 o


   3   0   7       35.57       32.14      2.84 o


   4   0   7        0.95        3.90      1.71 o


   5   0   7       81.78       68.89      6.27 o


   6   0   7        0.21        0.00      3.93 o


   7   0   7       20.26       24.28      5.52 o


  -7   1   7        0.01        1.71      3.64 o


  -6   1   7        1.55        0.00      4.92 o


  -5   1   7        2.81        4.79      2.26 o


  -4   1   7       51.25       48.49      3.70 o


  -3   1   7        9.58       12.87      3.17 o


  -2   1   7     3577.59     3596.04     36.48 o


  -1   1   7        5.68        6.42      1.39 o


   0   1   7      150.91      150.11      3.45 o


   1   1   7        2.06        1.69      1.08 o


   2   1   7      281.05      303.22      7.25 o


   3   1   7      123.30      136.73      5.21 o


   4   1   7       13.02       14.28      2.52 o


   5   1   7        6.82        9.53      3.16 o


   6   1   7        0.02        3.26      3.53 o


   7   1   7        1.72        1.21      3.76 o


  -7   2   7        0.01        0.00      3.11 o


  -6   2   7       38.22       40.62      4.00 o


  -5   2   7        0.32        1.44      2.20 o


  -4   2   7       61.19       62.62      4.04 o


  -3   2   7        0.42        2.97      1.96 o


  -2   2   7        0.00        1.93      1.61 o


  -1   2   7      311.05      307.30      4.85 o


   0   2   7       52.74       53.04      2.11 o


   1   2   7       10.34       10.07      1.44 o


   2   2   7      956.23      989.59     11.53 o


   3   2   7       29.64       31.70      4.70 o


   4   2   7       48.54       53.11      3.55 o


   5   2   7       10.71        9.42      3.32 o


   6   2   7       22.84       15.92      4.06 o


   7   2   7       17.49       19.05      5.66 o


  -7   3   7        0.28        6.71      5.12 o


  -6   3   7       57.13       49.60      4.31 o


  -5   3   7      159.11      167.41      6.77 o


  -4   3   7      416.69      376.94     14.80 o


  -3   3   7        1.17        2.15      1.49 o


  -2   3   7     1334.34     1261.96     16.59 o


  -1   3   7       17.94       17.84      1.69 o


   0   3   7     1538.68     1577.73     14.72 o


   1   3   7       13.65       12.18      1.29 o


   2   3   7      139.76      141.23      3.77 o


   3   3   7        7.66        8.16      1.42 o


   4   3   7       20.66       20.65      2.65 o


   5   3   7       26.28       22.32      4.12 o


   6   3   7        0.00        0.92      3.22 o


   7   3   7        8.27        5.37      4.25 o


  -7   4   7        0.02        0.00      4.40 o


  -6   4   7       21.01       19.36      3.19 o


  -5   4   7       47.01       51.10      5.64 o


  -4   4   7      171.29      159.39      6.01 o


  -3   4   7       30.46       34.64      3.70 o


  -2   4   7      512.43      481.96     11.08 o


  -1   4   7        0.67        0.62      1.07 o


   0   4   7      438.59      465.30      6.49 o


   1   4   7        2.94        4.55      1.83 o


   2   4   7       97.78       94.64      3.13 o


   3   4   7       30.73       29.86      2.05 o


   4   4   7        4.51        4.17      1.96 o


   5   4   7      111.23      104.17      7.22 o


   6   4   7        6.54       18.05      4.01 o


   7   4   7      186.49      197.01     11.41 o


  -6   5   7       13.23       13.40      3.74 o


  -5   5   7        4.89        5.44      2.31 o


  -4   5   7      816.05      824.61     12.66 o


  -3   5   7       82.29       80.43      3.91 o


  -2   5   7       43.44       47.67      2.10 o


  -1   5   7      139.47      144.71      3.37 o


   0   5   7      472.54      506.21      6.94 o


   1   5   7       96.69       96.74      3.03 o


   2   5   7      105.38      111.00      3.44 o


   3   5   7       87.47       90.53      3.54 o


   4   5   7      175.69      171.95      6.47 o


   5   5   7       16.68       20.27      3.69 o


   6   5   7        1.47        4.61      3.12 o


   7   5   7        3.57        3.14      3.62 o


  -6   6   7        0.68        6.31      3.45 o


  -5   6   7       23.46       28.84      4.23 o


  -4   6   7        6.77        6.91      2.19 o


  -3   6   7      149.12      159.41      5.37 o


  -2   6   7       16.99       15.80      1.51 o


  -1   6   7       13.62       13.90      1.40 o


   0   6   7       70.87       73.95      3.69 o


   1   6   7       76.88       71.57      3.10 o


   2   6   7       24.50       24.20      1.78 o


   3   6   7       18.73       26.78      3.29 o


   4   6   7       19.79       18.84      4.14 o


   5   6   7        8.96       11.27      3.87 o


   6   6   7        4.72        6.25      2.78 o


   7   6   7       37.46       26.86      5.34 o


  -6   7   7        2.57        1.57      3.24 o


  -5   7   7       35.31       39.47      4.76 o


  -4   7   7       22.84       22.91      3.84 o


  -3   7   7      152.93      133.93      9.06 o


  -2   7   7        0.09        0.00      1.06 o


  -1   7   7       69.42       70.13      2.50 o


   0   7   7       14.86       15.40      1.85 o


   1   7   7     1089.33     1168.85     13.08 o


   2   7   7      179.66      185.81      4.67 o


   3   7   7       12.72       14.31      2.07 o


   4   7   7      243.56      218.91      7.40 o


   5   7   7      152.88      149.14      7.99 o


   6   7   7       48.22       49.19      4.79 o


   7   7   7        0.06        1.28      4.06 o


  -6   8   7       41.55       48.23      5.60 o


  -5   8   7        1.41        0.81      3.11 o


  -4   8   7       31.13       34.56      9.79 o


  -3   8   7       17.04       22.14      3.64 o


  -2   8   7       64.03       64.82      3.57 o


  -1   8   7        3.27        3.06      1.36 o


   0   8   7       82.89       80.90      4.60 o


   1   8   7       38.54       36.67      3.64 o


   2   8   7      144.93      137.98      4.66 o


   3   8   7        5.65        6.11      1.65 o


   4   8   7       10.49        7.16      2.28 o


   5   8   7      377.61      370.67     10.80 o


   6   8   7       21.62       25.00      3.79 o


   7   8   7        0.21        1.86      3.13 o


  -6   9   7       10.50       12.49      4.17 o


  -5   9   7        1.80        3.15      3.94 o


  -4   9   7       13.09       10.73      3.60 o


  -3   9   7        8.31        6.31      1.95 o


  -2   9   7       89.12       95.37      5.86 o


  -1   9   7        5.78        8.72      2.00 o


   0   9   7       48.99       41.38      2.85 o


   1   9   7        9.51       13.36      1.58 o


   2   9   7        4.20        5.80      2.61 o


   3   9   7        1.99        3.10      1.54 o


   4   9   7        1.43        1.83      2.08 o


   5   9   7        3.04        4.06      2.55 o


   6   9   7        0.24        1.23      2.80 o


   7   9   7        0.29        2.43      3.44 o


  -5  10   7       10.89       10.81      3.69 o


  -4  10   7        0.44        3.01      3.22 o


  -3  10   7        1.14        3.67      2.24 o


  -2  10   7        1.04        0.00      1.99 o


  -1  10   7        8.93        9.77      2.24 o


   0  10   7      102.55       93.60      6.00 o


   1  10   7      341.93      326.02      8.07 o


   2  10   7        0.99        1.06      2.21 o


   3  10   7        1.36        1.07      1.48 o


   4  10   7        3.30        4.98      2.45 o


   5  10   7        0.47        2.29      2.18 o


   6  10   7        6.54        7.54      3.24 o


  -5  11   7        0.51        4.13      3.57 o


  -4  11   7       10.21        9.58      3.75 o


  -3  11   7        6.36       10.14      2.72 o


  -2  11   7        0.23        4.83      2.26 o


  -1  11   7      223.48      229.65      7.35 o


   0  11   7       21.38       29.36      3.01 o


   1  11   7       90.92       89.91      5.22 o


   2  11   7        0.78        0.00      1.95 o


   3  11   7       13.11       17.77      3.14 o


   4  11   7       28.95       27.42      3.40 o


   5  11   7        0.14        0.50      2.42 o


   6  11   7        6.55        5.60      3.06 o


  -4  12   7        1.02        3.67      3.80 o


  -3  12   7       28.34       29.94      3.83 o


  -2  12   7        0.90        0.00      2.19 o


  -1  12   7       37.79       30.79      3.40 o


   0  12   7       69.28       59.17      4.23 o


   1  12   7       13.62       13.38      2.47 o


   2  12   7        0.86        2.88      2.15 o


   3  12   7       76.96       73.28      5.72 o


   4  12   7       11.91       10.32      6.13 o


   5  12   7        9.95        2.91      3.16 o


   6  12   7        4.24       10.44      3.90 o


  -4  13   7        2.19       14.02      6.39 o


  -3  13   7        9.80        9.25      3.03 o


  -2  13   7        0.05        2.18      2.55 o


  -1  13   7       84.09       86.16      5.18 o


   0  13   7       43.59       46.20      4.16 o


   1  13   7       18.04       14.41      2.83 o


   2  13   7        0.15        2.15      2.34 o


   3  13   7       32.75       27.36      4.05 o


   4  13   7        0.26        0.08      3.25 o


   5  13   7       20.03       18.14      7.14 o


  -3  14   7        0.04        0.00      2.82 o


  -2  14   7        0.02        0.00      5.29 o


  -1  14   7        5.67        7.62      2.70 o


   0  14   7       84.28       85.39      5.41 o


   1  14   7       19.40       21.64      3.60 o


   2  14   7        0.42        1.43      2.59 o


   3  14   7        3.69        5.67      3.05 o


   4  14   7        4.23        4.17      6.46 o


   5  14   7        3.20        0.00      3.26 o


  -2  15   7        0.11        6.48      3.76 o


  -1  15   7       24.78       34.42      4.29 o


   0  15   7        3.50        5.14      4.85 o


   1  15   7        1.10        1.26      3.15 o


   2  15   7        0.04        0.00      2.88 o


   3  15   7       16.13       21.35      5.10 o


   4  15   7        0.02        3.51      3.26 o


  -1  16   7       12.85       14.46      3.76 o


   0  16   7        7.76        5.74      2.85 o


   1  16   7        4.12        4.55      3.20 o


   2  16   7       19.18       21.67      4.17 o


   3  16   7       20.61       25.31      4.98 o


  -1 -10   8       36.57       36.00      8.18 o


   0 -10   8        9.07       12.90      4.44 o


  -3  -9   8        2.44        0.00      5.76 o


  -2  -9   8        6.27       11.98      3.98 o


  -1  -9   8        5.38       10.25      5.14 o


   0  -9   8        0.43        0.00      3.19 o


   1  -9   8        1.05        3.02      3.65 o


   2  -9   8        3.90        3.87      3.59 o


  -4  -8   8        7.99       10.80      5.94 o


  -3  -8   8        9.47        9.42      4.07 o


  -2  -8   8        8.12        7.98      4.06 o


  -1  -8   8        8.23       13.18      3.68 o


   0  -8   8       14.23        8.55      3.40 o


   1  -8   8        2.92        4.06      3.19 o


   2  -8   8        0.10        5.01      3.45 o


   3  -8   8       26.18       17.51      4.45 o


  -5  -7   8        0.36        0.00      3.59 o


  -4  -7   8       61.27       50.08      6.17 o


  -3  -7   8       14.30       11.53      3.93 o


  -2  -7   8       14.67       19.60      4.36 o


  -1  -7   8        7.62        5.33      3.22 o


   0  -7   8        0.29        5.54      2.41 o


   1  -7   8        1.44        3.05      2.89 o


   2  -7   8        3.82        4.69      3.42 o


   3  -7   8        4.57        3.63      3.54 o


   4  -7   8        3.06        1.92      4.01 o


  -5  -6   8       18.65       17.65      4.52 o


  -4  -6   8       57.38       70.03     11.64 o


  -3  -6   8       20.92       22.45      3.42 o


  -2  -6   8        0.98        1.57      3.43 o


  -1  -6   8        0.00        0.00      2.06 o


   0  -6   8       79.99       86.47      6.35 o


   1  -6   8        0.70        0.00      2.53 o


   2  -6   8       51.70       51.56      4.60 o


   3  -6   8        0.05        3.56      2.59 o


   4  -6   8       69.21       54.04      6.35 o


  -6  -5   8        0.38        0.00      3.57 o


  -5  -5   8       42.87       33.92     10.00 o


  -4  -5   8       15.00       16.69      3.37 o


  -3  -5   8       19.62       23.73      4.86 o


  -2  -5   8        4.65        4.22      2.98 o


  -1  -5   8        1.94        0.17      1.86 o


   0  -5   8       17.30       22.02      2.82 o


   1  -5   8       23.91       27.52      2.96 o


   2  -5   8       54.75       59.68      4.36 o


   3  -5   8       50.07       47.44      4.32 o


   4  -5   8       46.93       50.90      4.65 o


   5  -5   8        3.14        6.40      8.98 o


  -6  -4   8        1.19        1.64      5.27 o


  -5  -4   8        0.01        1.76      3.32 o


  -4  -4   8       47.66       39.24      4.08 o


  -3  -4   8        7.48        4.11      2.55 o


  -2  -4   8        0.14        3.76      2.17 o


  -1  -4   8       70.42       68.56      4.02 o


   0  -4   8       21.43       24.85      2.73 o


   1  -4   8       22.70       24.98      2.68 o


   2  -4   8      203.55      209.54      7.58 o


   3  -4   8      420.41      378.82     10.77 o


   4  -4   8        1.18        6.05      2.64 o


   5  -4   8       12.14        8.72      4.07 o


  -6  -3   8        3.00        4.46      4.05 o


  -5  -3   8       97.50       94.73      7.25 o


  -4  -3   8        1.71        0.00      2.14 o


  -3  -3   8       21.50       18.46      2.98 o


  -2  -3   8       21.35       23.16      2.94 o


  -1  -3   8      434.37      432.97      7.87 o


   0  -3   8       74.20       75.88      4.33 o


   1  -3   8        0.96        2.87      2.78 o


   2  -3   8       75.43       82.70      4.75 o


   3  -3   8      145.73      126.32      6.10 o


   4  -3   8        4.29        8.95      2.75 o


   5  -3   8        0.74        0.56      2.85 o


   6  -3   8        0.84        2.44      4.38 o


  -6  -2   8        2.40        0.00      3.70 o


  -5  -2   8       18.29       15.16      4.24 o


  -4  -2   8        0.13        0.56      2.31 o


  -3  -2   8        0.01        2.64      2.49 o


  -2  -2   8       89.67       87.99      4.43 o


  -1  -2   8      505.13      529.07      8.44 o


   0  -2   8       21.76       17.62      2.20 o


   1  -2   8       28.18       26.59      2.97 o


   2  -2   8       74.09       81.85      4.43 o


   3  -2   8      720.30      690.77     15.70 o


   4  -2   8        9.10        8.02      2.46 o


   5  -2   8        8.79        4.59      2.62 o


   6  -2   8       12.94       18.76      8.31 o


  -6  -1   8       11.49       11.99      3.97 o


  -5  -1   8       35.83       30.59      8.41 o


  -4  -1   8       11.59        6.78      2.60 o


  -3  -1   8       11.90       16.39      2.72 o


  -2  -1   8        6.98        4.31      1.90 o


  -1  -1   8        2.97        0.54      1.62 o


   0  -1   8        0.18        0.00      1.08 o


   1  -1   8        7.40        4.74      1.55 o


   2  -1   8       27.83       24.47      2.51 o


   3  -1   8       30.37       32.25      3.42 o


   4  -1   8       14.58       17.22      3.48 o


   5  -1   8        3.30        7.27      3.65 o


   6  -1   8        0.96        8.00      3.98 o


  -6   0   8        1.82        0.00      3.78 o


  -5   0   8        4.41        7.29      2.64 o


  -4   0   8        5.24        9.60      4.47 o


  -3   0   8      136.08      134.04      6.14 o


  -2   0   8       62.45       55.21      3.57 o


  -1   0   8      150.00      158.97      4.09 o


   0   0   8        3.11        7.84      1.27 o


   1   0   8       26.94       24.23      2.28 o


   2   0   8        0.15        1.66      1.43 o


   3   0   8        3.91        3.73      3.14 o


   4   0   8        0.03        0.00      1.57 o


   5   0   8       10.52       12.20      3.87 o


   6   0   8       16.77       14.32      4.68 o


  -7   1   8        6.29        7.86      3.97 o


  -6   1   8        7.25        6.33      3.52 o


  -5   1   8       27.68       25.65      3.99 o


  -4   1   8        3.29        3.53      2.24 o


  -3   1   8       49.56       48.78      3.54 o


  -2   1   8      240.41      250.24      7.44 o


  -1   1   8       10.19        8.13      1.22 o


   0   1   8       74.36       75.87      2.67 o


   1   1   8      994.42     1016.59     11.31 o


   2   1   8        0.77        0.00      1.72 o


   3   1   8        4.34        8.05      1.85 o


   4   1   8       38.63       31.89      3.90 o


   5   1   8      155.87      129.27      8.37 o


   6   1   8        8.44        7.83      5.20 o


   7   1   8        4.03        5.02      3.83 o


  -7   2   8       30.78       32.14      5.42 o


  -6   2   8       42.91       43.83      4.50 o


  -5   2   8       28.60       35.03      7.19 o


  -4   2   8      180.29      172.82      6.70 o


  -3   2   8      174.72      165.21      5.92 o


  -2   2   8      304.21      300.70      7.53 o


  -1   2   8      214.39      216.33      4.31 o


   0   2   8        0.53        0.00      1.09 o


   1   2   8        5.81        5.39      1.15 o


   2   2   8       22.95       26.37      1.71 o


   3   2   8       99.42      100.81      4.61 o


   4   2   8      281.82      272.02      8.06 o


   5   2   8       66.87       54.65      5.52 o


   6   2   8       10.65        5.96      3.46 o


   7   2   8        4.23       11.18      9.97 o


  -7   3   8        7.24       13.95      6.13 o


  -6   3   8       32.13       31.26      3.86 o


  -5   3   8       85.51       77.75      5.06 o


  -4   3   8      371.60      360.87      9.60 o


  -3   3   8      201.37      189.92      6.32 o


  -2   3   8     2305.48     2414.78     28.70 o


  -1   3   8      762.84      767.32      8.95 o


   0   3   8      861.91      942.63     10.61 o


   1   3   8        2.90        2.75      1.01 o


   2   3   8      333.74      351.87      6.38 o


   3   3   8       70.35       70.82      3.06 o


   4   3   8       59.20       60.32      5.22 o


   5   3   8        2.61        5.01      2.89 o


   6   3   8        3.42        0.35      3.44 o


   7   3   8        3.32        0.31      3.64 o


  -6   4   8        1.98        3.73      2.59 o


  -5   4   8       56.04       60.62      4.39 o


  -4   4   8      152.56      146.68      6.04 o


  -3   4   8      189.69      178.63      7.31 o


  -2   4   8      165.30      170.32      5.86 o


  -1   4   8      720.63      735.50     12.44 o


   0   4   8      260.80      284.93      5.12 o


   1   4   8      101.90       99.95      3.12 o


   2   4   8        0.04        0.65      1.01 o


   3   4   8        3.73        4.29      1.26 o


   4   4   8       95.18       91.06      6.25 o


   5   4   8        0.00        1.77      3.33 o


   6   4   8        4.57        0.25      3.28 o


   7   4   8       15.43        7.21      3.89 o


  -6   5   8        9.83        9.13      3.34 o


  -5   5   8        0.32        0.00      2.09 o


  -4   5   8      493.04      486.61      9.60 o


  -3   5   8      202.24      195.16      6.24 o


  -2   5   8       18.87       15.64      2.13 o


  -1   5   8       92.91       91.24      2.82 o


   0   5   8      169.60      179.72      4.04 o


   1   5   8      686.42      693.55      9.24 o


   2   5   8       65.13       57.60      2.62 o


   3   5   8        4.24        5.05      1.28 o


   4   5   8      431.57      414.20     10.14 o


   5   5   8        5.45        3.40      3.04 o


   6   5   8       19.17       18.99      4.15 o


   7   5   8        0.02        3.40      3.75 o


  -6   6   8       59.79       69.92     18.93 o


  -5   6   8        9.92       14.86      5.38 o


  -4   6   8      144.33      156.04      8.73 o


  -3   6   8        0.21        0.92      1.67 o


  -2   6   8        0.19        0.95      1.46 o


  -1   6   8      119.10      114.46      3.24 o


   0   6   8      137.82      145.16      3.70 o


   1   6   8      270.24      274.41      5.53 o


   2   6   8       26.69       25.17      1.92 o


   3   6   8       25.01       24.57      3.07 o


   4   6   8      152.91      151.37      6.13 o


   5   6   8       42.63       42.03      4.07 o


   6   6   8      100.82       99.64      7.60 o


   7   6   8       22.95       22.29      4.75 o


  -6   7   8       31.18       33.26      6.70 o


  -5   7   8        0.98        3.94      2.86 o


  -4   7   8       39.09       37.28      4.57 o


  -3   7   8       91.41       79.68      9.56 o


  -2   7   8       12.98       15.15      1.71 o


  -1   7   8      320.37      333.17      5.76 o


   0   7   8        2.55        3.21      1.10 o


   1   7   8      969.27      988.25     11.97 o


   2   7   8       21.64       18.68      1.73 o


   3   7   8      185.33      173.36      6.02 o


   4   7   8      735.67      729.09     14.35 o


   5   7   8       59.90       67.59      4.90 o


   6   7   8       24.41       20.25      4.07 o


   7   7   8        0.01        0.00      4.09 o


  -6   8   8        0.05        7.50      3.71 o


  -5   8   8        4.07        5.06      3.13 o


  -4   8   8       60.58       65.92      5.77 o


  -3   8   8       56.23       59.85      5.31 o


  -2   8   8       56.77       49.31      3.19 o


  -1   8   8      159.37      159.84      5.15 o


   0   8   8        3.88        4.71      1.85 o


   1   8   8        5.37        5.13      1.36 o


   2   8   8       70.00       69.08      3.08 o


   3   8   8       55.58       52.73      3.47 o


   4   8   8       61.13       66.54      4.49 o


   5   8   8       84.61       86.55      5.40 o


   6   8   8        1.47        0.00      2.58 o


   7   8   8        0.96        1.09      3.32 o


  -5   9   8       17.98       19.88      5.14 o


  -4   9   8        7.22        9.65      3.69 o


  -3   9   8       83.15       83.48      6.29 o


  -2   9   8       90.80       81.62      4.19 o


  -1   9   8       41.06       41.69      4.01 o


   0   9   8       71.82       70.43      3.65 o


   1   9   8      462.31      451.03      7.88 o


   2   9   8        4.94        5.44      1.58 o


   3   9   8      160.08      145.94      5.77 o


   4   9   8        0.11        0.51      1.97 o


   5   9   8       49.40       48.76      4.34 o


   6   9   8        4.57        8.36      3.41 o


   7   9   8        5.93        9.68      4.67 o


  -5  10   8        1.24        3.21      3.32 o


  -4  10   8       13.34        8.61      3.24 o


  -3  10   8       79.70       73.71      7.67 o


  -2  10   8       74.07       68.52      4.18 o


  -1  10   8      125.88      124.25      6.70 o


   0  10   8       91.89       91.18      4.30 o


   1  10   8      284.92      270.46      7.44 o


   2  10   8        3.32        2.09      1.83 o


   3  10   8      122.31      112.21      5.16 o


   4  10   8       29.33       23.93      3.11 o


   5  10   8        5.87        6.28      2.74 o


   6  10   8        2.87        5.38      3.16 o


  -5  11   8       15.13       15.80     12.16 o


  -4  11   8       64.59       62.91      6.32 o


  -3  11   8        2.73        0.00      3.52 o


  -2  11   8        1.45        0.00      2.02 o


  -1  11   8       12.90       14.34      2.48 o


   0  11   8       87.40       80.18      4.47 o


   1  11   8      416.74      406.53      9.62 o


   2  11   8       15.90       11.47      2.42 o


   3  11   8       83.91       71.89      6.10 o


   4  11   8       28.29       24.27      4.34 o


   5  11   8       35.91       30.60      4.40 o


   6  11   8        0.05        4.71      3.35 o


  -4  12   8       64.57       55.65      6.17 o


  -3  12   8       39.88       37.07      6.23 o


  -2  12   8       55.86       53.63      6.02 o


  -1  12   8      193.83      189.37      7.41 o


   0  12   8      950.33      949.12     16.35 o


   1  12   8      112.15      113.48      5.35 o


   2  12   8       32.80       29.82      3.70 o


   3  12   8        0.10        1.18      2.12 o


   4  12   8       12.84       14.20      3.49 o


   5  12   8        0.18        1.93      3.92 o


   6  12   8       15.98       26.71      4.28 o


  -4  13   8        0.87        4.64      4.80 o


  -3  13   8        2.85        4.05      4.36 o


  -2  13   8       72.61       74.57      5.16 o


  -1  13   8        1.89        1.05      2.49 o


   0  13   8      732.62      693.47     14.24 o


   1  13   8      135.35      127.80      6.90 o


   2  13   8       12.43       14.59      3.68 o


   3  13   8       17.53       18.82      3.21 o


   4  13   8      154.33      132.46      8.36 o


   5  13   8        4.48        4.35      3.72 o


  -3  14   8        0.65       12.91      5.10 o


  -2  14   8       42.98       49.46      4.64 o


  -1  14   8        0.20        3.74      2.56 o


   0  14   8       61.95       62.29      4.79 o


   1  14   8        0.15        4.12      2.43 o


   2  14   8       10.93        7.37      2.91 o


   3  14   8        0.58        2.82      2.36 o


   4  14   8        1.46        0.00      5.60 o


   5  14   8        0.25        3.06      3.47 o


  -2  15   8        5.43        7.70      3.50 o


  -1  15   8        1.31        3.90      2.86 o


   0  15   8        4.77        6.69      2.94 o


   1  15   8        5.27        3.08      2.86 o


   2  15   8       46.51       43.28      5.07 o


   3  15   8        1.45        0.00      3.47 o


   4  15   8        1.74        2.14      3.15 o


  -1  16   8        0.25        8.14      3.53 o


   0  16   8        2.90        9.83      3.49 o


   1  16   8        0.61        0.00      2.72 o


   2  16   8        1.71        2.32      3.11 o


   3  16   8        6.88        7.43      3.54 o


  -2  -9   9        4.97        9.33      3.99 o


  -1  -9   9       87.46       93.06     11.80 o


   0  -9   9        4.37        0.00      4.59 o


  -3  -8   9        2.86        1.87      7.50 o


  -2  -8   9        7.21        3.73      3.60 o


  -1  -8   9        0.14        1.30      3.02 o


   0  -8   9       10.48        7.45      4.89 o


   1  -8   9        3.59        9.94      4.21 o


   2  -8   9        1.84        0.00      4.70 o


  -4  -7   9       18.76       22.65      6.66 o


  -3  -7   9        2.52        0.00      3.74 o


  -2  -7   9        0.03        0.00      3.24 o


  -1  -7   9        1.99        5.87      3.10 o


   0  -7   9        2.52        6.55      3.05 o


   1  -7   9        1.58        2.90      2.55 o


   2  -7   9        3.28        3.93      3.14 o


   3  -7   9        0.82        3.49      6.45 o


  -5  -6   9        0.65        0.00      7.97 o


  -4  -6   9        0.01        0.00      8.74 o


  -3  -6   9        0.00        0.00      4.74 o


  -2  -6   9        0.05        0.00      3.41 o


  -1  -6   9        8.74        7.10      5.61 o


   0  -6   9       84.87       85.42      5.01 o


   1  -6   9        1.02        5.50      2.29 o


   2  -6   9        0.00        2.91      3.02 o


   3  -6   9        1.79        5.97      2.66 o


   4  -6   9       86.14       79.39     15.09 o


  -5  -5   9       30.16       27.00      5.32 o


  -4  -5   9       25.69       20.03      3.58 o


  -3  -5   9        0.50        0.00      3.09 o


  -2  -5   9       48.21       47.82      5.26 o


  -1  -5   9       13.32       13.48      3.55 o


   0  -5   9       13.36       13.57      2.75 o


   1  -5   9        9.58       11.68      2.34 o


   2  -5   9       88.52       84.32      7.39 o


   3  -5   9        0.81        0.20      2.45 o


   4  -5   9       75.03       63.67      5.33 o


  -5  -4   9        2.46        7.90      3.71 o


  -4  -4   9       62.34       58.32      4.81 o


  -3  -4   9        1.06        0.00      3.44 o


  -2  -4   9       13.08       12.89      4.26 o


  -1  -4   9        6.69        3.51      3.01 o


   0  -4   9      239.93      231.58      7.33 o


   1  -4   9        1.95        3.15      3.27 o


   2  -4   9      113.83      107.08      5.76 o


   3  -4   9       31.42       30.12      3.69 o


   4  -4   9      120.55      121.54      6.97 o


   5  -4   9        3.02        6.56      3.86 o


  -6  -3   9       20.40       23.03      5.43 o


  -5  -3   9       28.07       28.96      7.63 o


  -4  -3   9       21.90       14.90      3.20 o


  -3  -3   9       47.64       51.80      4.18 o


  -2  -3   9      130.51      142.58      8.99 o


  -1  -3   9       32.89       41.02      4.54 o


   0  -3   9        0.27        0.00      2.21 o


   1  -3   9       47.79       47.99      5.04 o


   2  -3   9      551.65      541.53     12.50 o


   3  -3   9        3.93        0.00      2.88 o


   4  -3   9       50.64       40.93      4.36 o


   5  -3   9        0.18        0.79      3.03 o


  -6  -2   9        3.37        3.03      7.12 o


  -5  -2   9       16.86       12.37      3.29 o


  -4  -2   9       23.46       21.14      3.41 o


  -3  -2   9       19.65       28.12      4.29 o


  -2  -2   9       17.29       20.78      2.96 o


  -1  -2   9        0.66        0.00      3.11 o


   0  -2   9       55.68       51.79      3.43 o


   1  -2   9        2.29        1.99      2.07 o


   2  -2   9      209.59      207.35      7.30 o


   3  -2   9        0.19        2.04      2.22 o


   4  -2   9        3.41        6.31      2.75 o


   5  -2   9        2.18        3.45      3.35 o


   6  -2   9        4.46       11.56      5.12 o


  -6  -1   9        0.12        3.54      3.68 o


  -5  -1   9       48.00       44.96      4.40 o


  -4  -1   9        4.34        2.85      2.58 o


  -3  -1   9        1.40        4.20      2.49 o


  -2  -1   9        9.07       10.55      2.34 o


  -1  -1   9       54.71       61.38      3.72 o


   0  -1   9        3.32        5.40      1.97 o


   1  -1   9       16.88       17.48      2.37 o


   2  -1   9      123.00      128.71      5.59 o


   3  -1   9       20.02       17.42      2.93 o


   4  -1   9        0.24        2.87      2.35 o


   5  -1   9       13.74       15.10      3.80 o


   6  -1   9        1.57        9.20      5.76 o


  -6   0   9        0.03        0.00      3.45 o


  -5   0   9        0.96        0.33      3.38 o


  -4   0   9        8.38        5.56      2.56 o


  -3   0   9       43.30       48.23      5.22 o


  -2   0   9      111.75       98.79      4.76 o


  -1   0   9       19.34       20.23      2.41 o


   0   0   9        5.78        7.65      1.50 o


   1   0   9        2.20        6.01      1.88 o


   2   0   9        0.31        3.70      1.71 o


   3   0   9        2.67        3.52      1.64 o


   4   0   9        7.26        8.85      2.38 o


   5   0   9       33.75       32.60      4.57 o


   6   0   9        0.55        1.11      3.93 o


  -6   1   9        6.04        2.74      8.18 o


  -5   1   9        2.85        3.96      2.62 o


  -4   1   9       46.53       44.03      3.98 o


  -3   1   9       34.46       33.66      5.84 o


  -2   1   9       61.60       62.72      3.93 o


  -1   1   9       13.01       14.15      2.04 o


   0   1   9       28.71       30.63      1.98 o


   1   1   9       39.29       37.36      2.86 o


   2   1   9       41.46       42.63      3.17 o


   3   1   9       19.07       20.71      2.57 o


   4   1   9        5.07        6.21      2.16 o


   5   1   9       12.09       12.74      8.61 o


   6   1   9        0.42        5.92      4.20 o


  -6   2   9       39.48       42.70      4.73 o


  -5   2   9        1.00        0.00      5.63 o


  -4   2   9      101.63      104.57      8.87 o


  -3   2   9       75.67       71.31      4.53 o


  -2   2   9        7.58       14.70      2.78 o


  -1   2   9       18.90       19.21      1.57 o


   0   2   9       44.18       40.93      2.16 o


   1   2   9       71.48       73.33      2.74 o


   2   2   9       10.21       10.99      3.07 o


   3   2   9        3.49        6.89      1.76 o


   4   2   9        1.84        3.83      3.64 o


   5   2   9       12.26        9.61      3.04 o


   6   2   9        0.30        0.53      3.37 o


  -6   3   9        9.94        4.94      3.01 o


  -5   3   9        8.08        4.53      2.63 o


  -4   3   9        2.87        4.70      2.33 o


  -3   3   9      379.69      359.72      9.21 o


  -2   3   9      228.28      226.30      6.68 o


  -1   3   9      129.72      120.15      3.29 o


   0   3   9      443.50      451.17      6.99 o


   1   3   9       13.44       13.45      1.76 o


   2   3   9       25.46       23.31      1.76 o


   3   3   9       17.48       18.37      2.38 o


   4   3   9       58.17       60.23      5.36 o


   5   3   9        4.37        1.99      2.90 o


   6   3   9        6.69        2.69      3.68 o


   7   3   9        7.45        3.61      4.18 o


  -6   4   9        0.23        2.68      5.17 o


  -5   4   9        7.37       10.71      3.77 o


  -4   4   9      204.05      209.49      7.45 o


  -3   4   9       61.74       58.96      5.61 o


  -2   4   9       30.93       30.03      2.91 o


  -1   4   9        0.03        0.05      0.88 o


   0   4   9      138.33      120.64      4.48 o


   1   4   9        1.93        1.02      1.50 o


   2   4   9        8.52       10.89      2.01 o


   3   4   9       37.39       41.56      3.18 o


   4   4   9      164.75      149.26      8.20 o


   5   4   9        0.10        0.56      3.22 o


   6   4   9        2.14        2.25      3.73 o


   7   4   9        9.24        6.92      4.23 o


  -6   5   9        0.66        0.00      3.09 o


  -5   5   9        0.27        0.00      3.24 o


  -4   5   9      261.18      270.23      8.30 o


  -3   5   9      107.61      105.19      5.20 o


  -2   5   9       59.03       66.17      5.26 o


  -1   5   9       26.91       24.73      1.66 o


   0   5   9      363.77      390.20      6.48 o


   1   5   9       72.30       75.78      2.95 o


   2   5   9       14.37       13.46      1.56 o


   3   5   9      208.02      204.43      5.44 o


   4   5   9       14.60       13.45      3.12 o


   5   5   9        1.48        4.00      3.28 o


   6   5   9        6.68        5.73      3.62 o


   7   5   9        7.83        9.93      4.40 o


  -6   6   9        8.06        6.38      8.98 o


  -5   6   9       32.70       34.45      4.81 o


  -4   6   9       29.40       35.64      3.39 o


  -3   6   9      100.05      107.28      5.00 o


  -2   6   9        2.97        5.01      1.97 o


  -1   6   9      118.27      126.29      3.50 o


   0   6   9      125.11      121.54      3.58 o


   1   6   9       13.35       10.44      1.45 o


   2   6   9       13.62       15.40      1.64 o


   3   6   9        5.36        4.19      1.72 o


   4   6   9      117.29      112.75      5.38 o


   5   6   9       10.30        8.89      5.70 o


   6   6   9        6.06        3.50      3.53 o


   7   6   9       28.06       33.15      5.67 o


  -6   7   9        2.41       14.29      5.27 o


  -5   7   9        4.85        2.40      2.93 o


  -4   7   9       19.17       20.01      5.21 o


  -3   7   9       34.66       39.66      4.42 o


  -2   7   9       31.10       37.21      3.19 o


  -1   7   9        2.31        2.37      1.22 o


   0   7   9      419.96      465.47      7.47 o


   1   7   9        9.97        9.73      1.51 o


   2   7   9        4.49        4.75      1.34 o


   3   7   9       29.69       32.29      3.27 o


   4   7   9     1193.74     1152.13     19.00 o


   5   7   9       19.18       16.28      3.28 o


   6   7   9        0.28        1.09      5.43 o


   7   7   9        0.57        0.00      4.67 o


  -6   8   9        0.54       12.19      4.18 o


  -5   8   9        8.85        6.90      3.22 o


  -4   8   9        3.21        6.58      3.14 o


  -3   8   9       95.77      100.14     11.59 o


  -2   8   9        6.76        5.98      2.72 o


  -1   8   9        1.82        2.90      1.64 o


   0   8   9       44.02       43.56      2.39 o


   1   8   9       21.17       16.34      1.78 o


   2   8   9      147.49      134.17      5.27 o


   3   8   9       15.88       15.39      2.24 o


   4   8   9      139.34      125.10      5.92 o


   5   8   9       14.02       12.79      2.85 o


   6   8   9       13.89       14.58      4.12 o


   7   8   9        0.43        0.00      3.02 o


  -5   9   9        2.41        7.75      3.53 o


  -4   9   9        3.79        6.70      4.79 o


  -3   9   9        0.33        2.51      3.26 o


  -2   9   9        3.65        5.09      3.02 o


  -1   9   9       12.37       13.73      2.15 o


   0   9   9        4.69        5.43      2.32 o


   1   9   9        0.10        1.09      1.35 o


   2   9   9        1.82        0.00      1.25 o


   3   9   9        0.77        0.00      3.16 o


   4   9   9       26.27       26.08      3.05 o


   5   9   9       33.38       37.71      5.29 o


   6   9   9       37.79       42.19      4.58 o


  -5  10   9        1.30        0.00      7.19 o


  -4  10   9        2.70        0.00      7.88 o


  -3  10   9       71.20       69.25      9.23 o


  -2  10   9       10.14       10.05      4.11 o


  -1  10   9        0.24        2.13      1.55 o


   0  10   9       40.91       40.10      3.08 o


   1  10   9      656.85      636.42     12.00 o


   2  10   9        3.82        2.94      1.92 o


   3  10   9        0.18        0.00      1.47 o


   4  10   9        5.66        6.79      2.77 o


   5  10   9        0.59        0.92      2.46 o


   6  10   9       14.00       20.40      4.06 o


  -5  11   9        3.97        5.37      9.81 o


  -4  11   9        5.29        3.29      3.10 o


  -3  11   9        0.11        0.25      3.92 o


  -2  11   9       54.33       57.86      4.18 o


  -1  11   9        0.93        0.00      2.20 o


   0  11   9       77.85       73.08      4.28 o


   1  11   9      750.78      778.62     14.11 o


   2  11   9        1.20        1.69      1.85 o


   3  11   9       10.16        7.34      2.39 o


   4  11   9       18.16       18.73      2.86 o


   5  11   9      148.33      134.38      8.02 o


   6  11   9        0.19        0.00      2.90 o


  -4  12   9        9.44        5.78      4.15 o


  -3  12   9       65.13       62.84      6.53 o


  -2  12   9        0.99        3.26      2.47 o


  -1  12   9      375.88      388.63     10.14 o


   0  12   9        0.18        0.00      1.85 o


   1  12   9      105.65      100.27      5.14 o


   2  12   9       29.62       26.00      3.48 o


   3  12   9       40.94       31.86      3.93 o


   4  12   9        1.21        1.01      4.10 o


   5  12   9       31.87       26.38      4.81 o


   6  12   9        4.02        9.75      3.60 o


  -4  13   9        0.86        0.31      7.37 o


  -3  13   9        2.77        9.50      4.57 o


  -2  13   9        0.68        0.00      2.52 o


  -1  13   9        2.77        3.10      2.56 o


   0  13   9       57.74       62.50      4.90 o


   1  13   9       30.63       31.40      3.77 o


   2  13   9       10.50        7.54      5.56 o


   3  13   9      179.28      167.93      8.66 o


   4  13   9        0.66        0.00      2.32 o


   5  13   9        1.35        4.04      4.06 o


  -3  14   9        0.94        0.00      5.47 o


  -2  14   9        6.81        8.06      3.08 o


  -1  14   9       40.47       45.22      4.74 o


   0  14   9       50.56       59.11      4.65 o


   1  14   9       26.03       23.46      3.68 o


   2  14   9        5.99        3.21      2.64 o


   3  14   9        9.17       14.69      3.36 o


   4  14   9        0.39        0.00      2.81 o


   5  14   9        4.72       11.43      4.23 o


  -2  15   9        1.52        3.30      3.49 o


  -1  15   9       29.73       42.65      4.47 o


   0  15   9       14.32       10.20      2.98 o


   1  15   9       13.15       10.84      3.21 o


   2  15   9        0.82        1.60      2.38 o


   3  15   9       19.13       23.37      4.04 o


   4  15   9        2.74        0.06      3.20 o


  -1  16   9        7.53       10.86      3.57 o


   0  16   9        0.06        0.00      2.95 o


   1  16   9        8.06        1.11      3.75 o


   2  16   9        3.00        0.14      2.76 o


   3  16   9        3.67        0.50      2.94 o


  -2  -8  10        7.45       10.75      3.96 o


  -1  -8  10        5.08        5.02      5.69 o


   0  -8  10        3.69        9.79      5.51 o


   1  -8  10       21.56       28.13      6.37 o


  -3  -7  10       29.55       34.76      5.62 o


  -2  -7  10        0.20        4.85      6.48 o


  -1  -7  10       14.59       15.62      3.71 o


   0  -7  10        0.05        6.53      3.31 o


   1  -7  10        0.54        0.00      2.42 o


   2  -7  10        1.10        6.67      5.92 o


  -4  -6  10        0.00        0.00      5.41 o


  -3  -6  10       37.19       25.16      5.10 o


  -2  -6  10        0.30        0.00      3.18 o


  -1  -6  10        0.45        4.84      3.12 o


   0  -6  10        9.32       12.44      3.28 o


   1  -6  10       11.13        8.32      4.52 o


   2  -6  10        0.03        0.00      4.44 o


   3  -6  10        1.24        7.61      6.16 o


  -4  -5  10       48.88       51.22      6.19 o


  -3  -5  10        0.02        2.72      3.24 o


  -2  -5  10        2.45        4.06      3.45 o


  -1  -5  10        2.07        0.00      2.79 o


   0  -5  10        0.02        0.00      2.53 o


   1  -5  10       85.78       91.43      5.39 o


   2  -5  10        2.34        1.91      2.61 o


   3  -5  10       27.66       30.03      3.93 o


   4  -5  10       29.82       28.84      4.20 o


  -5  -4  10        1.21        6.76      5.68 o


  -4  -4  10       45.70       45.32      4.87 o


  -3  -4  10       10.27       10.72      6.78 o


  -2  -4  10       60.94       66.06      5.94 o


  -1  -4  10       15.05       21.75      5.55 o


   0  -4  10       59.95       55.22      4.11 o


   1  -4  10        3.73        4.63      3.08 o


   2  -4  10        3.69        4.69      2.81 o


   3  -4  10        0.94        0.00      2.24 o


   4  -4  10       26.66       26.06      3.99 o


  -5  -3  10        1.78        0.82      5.94 o


  -4  -3  10        8.97        7.91      4.61 o


  -3  -3  10        8.14        2.94      2.71 o


  -2  -3  10       80.18       80.33      6.53 o


  -1  -3  10        4.85        3.55      4.79 o


   0  -3  10       10.44       10.34      2.36 o


   1  -3  10        4.27        5.24      2.28 o


   2  -3  10      439.23      446.60     14.65 o


   3  -3  10       80.15       79.73      5.47 o


   4  -3  10       28.31       27.90      6.34 o


   5  -3  10        0.20        0.00      3.30 o


  -6  -2  10        4.17        8.14      4.93 o


  -5  -2  10        1.10        0.00      3.08 o


  -4  -2  10        0.20        2.10      2.86 o


  -3  -2  10        1.59        2.32      2.69 o


  -2  -2  10        0.56        3.36      3.13 o


  -1  -2  10       30.73       28.38      4.30 o


   0  -2  10      148.99      151.10      5.93 o


   1  -2  10        3.52        3.81      1.98 o


   2  -2  10       92.27       92.82      5.35 o


   3  -2  10       17.78       16.30      3.27 o


   4  -2  10       19.60       17.00      3.22 o


   5  -2  10        0.26        0.00      3.95 o


  -6  -1  10        1.06        0.00      5.51 o


  -5  -1  10        2.05        0.90      2.92 o


  -4  -1  10       81.78       79.12      5.41 o


  -3  -1  10        8.07        9.99      2.96 o


  -2  -1  10        4.20        1.58      2.10 o


  -1  -1  10        4.68        3.01      3.12 o


   0  -1  10        0.12        2.48      2.05 o


   1  -1  10        2.05        0.00      1.92 o


   2  -1  10       22.99       29.33      3.33 o


   3  -1  10       11.48       13.50      2.77 o


   4  -1  10       66.22       64.06      4.33 o


   5  -1  10        4.18        2.66      3.10 o


  -6   0  10        9.65        6.93      4.22 o


  -5   0  10        9.03       14.57      3.51 o


  -4   0  10       44.22       38.87      4.26 o


  -3   0  10       80.91       84.97      5.13 o


  -2   0  10        0.62        2.37      2.11 o


  -1   0  10        5.07        9.51      2.11 o


   0   0  10       18.58       20.29      4.95 o


   1   0  10        0.03        0.38      1.66 o


   2   0  10        7.50       10.45      2.31 o


   3   0  10        2.23        2.06      1.93 o


   4   0  10       41.60       38.68      4.03 o


   5   0  10        2.78        2.22      2.89 o


   6   0  10        0.21        2.40      8.10 o


  -6   1  10        8.65       19.34      4.87 o


  -5   1  10       13.41       12.01      3.23 o


  -4   1  10       10.22       12.24      3.13 o


  -3   1  10      440.19      414.27     10.49 o


  -2   1  10       27.07       27.27      3.14 o


  -1   1  10       20.10       17.87      2.46 o


   0   1  10      137.35      129.63      4.93 o


   1   1  10      646.84      681.59     14.00 o


   2   1  10       46.61       49.46      3.59 o


   3   1  10        5.30        4.91      2.06 o


   4   1  10       14.03        8.25      2.47 o


   5   1  10       28.51       32.38      4.61 o


   6   1  10        4.07        5.28      4.30 o


  -6   2  10        3.75        3.75      2.93 o


  -5   2  10        7.17        7.83      4.13 o


  -4   2  10       24.85       24.68      3.55 o


  -3   2  10     1050.51      983.85     18.04 o


  -2   2  10        1.36        2.95      3.17 o


  -1   2  10       29.77       27.68      3.29 o


   0   2  10      123.53      118.05      3.61 o


   1   2  10       90.29       92.37      4.39 o


   2   2  10        0.04        1.28      1.88 o


   3   2  10       51.93       56.86      4.46 o


   4   2  10        2.34        2.42      2.14 o


   5   2  10      117.37      105.59      7.86 o


   6   2  10        6.97       12.71      4.10 o


  -6   3  10        4.20        6.25      3.24 o


  -5   3  10        1.86        4.83      2.90 o


  -4   3  10        3.78        3.37      2.66 o


  -3   3  10     2585.03     2516.38     30.78 o


  -2   3  10      286.52      301.17      6.92 o


  -1   3  10        6.15        7.57      1.99 o


   0   3  10      104.21      104.71      3.43 o


   1   3  10     1605.97     1718.00     17.77 o


   2   3  10       22.65       22.80      3.00 o


   3   3  10        1.78        0.00      2.55 o


   4   3  10        1.18        2.26      4.01 o


   5   3  10       73.58       68.52     10.10 o


   6   3  10       10.51       17.64      4.53 o


  -6   4  10        6.17        0.00      4.76 o


  -5   4  10       25.56       24.98      3.79 o


  -4   4  10        5.51        4.81      2.56 o


  -3   4  10        0.19        0.00      2.02 o


  -2   4  10       22.54       18.00      2.74 o


  -1   4  10       12.64       13.27      2.86 o


   0   4  10       12.02       11.97      1.53 o


   1   4  10      249.31      249.24      5.50 o


   2   4  10       12.06        9.95      1.87 o


   3   4  10        0.48        2.65      1.67 o


   4   4  10        0.06        0.00      3.42 o


   5   4  10       72.22       59.94      7.16 o


   6   4  10        1.11        7.63      4.16 o


  -6   5  10       19.24       20.48      4.77 o


  -5   5  10       14.39       23.31      4.04 o


  -4   5  10       11.69       13.26      2.63 o


  -3   5  10      369.66      361.18      9.30 o


  -2   5  10      118.47      118.08      5.14 o


  -1   5  10       23.87       25.60      2.61 o


   0   5  10       10.73       14.27      1.59 o


   1   5  10        8.88       11.97      1.61 o


   2   5  10       12.95       11.80      1.55 o


   3   5  10      124.60      125.94      5.40 o


   4   5  10        0.00        0.95      2.49 o


   5   5  10       11.82       11.24      3.21 o


   6   5  10        0.62        1.55      7.78 o


  -6   6  10        0.66        2.18      3.33 o


  -5   6  10        4.87        8.04      3.26 o


  -4   6  10        6.58        7.63      2.51 o


  -3   6  10       25.50       24.57      3.05 o


  -2   6  10        0.38        0.00      2.27 o


  -1   6  10       25.65       18.32      2.36 o


   0   6  10        4.45        6.93      1.40 o


   1   6  10       79.20       77.75      3.22 o


   2   6  10        3.62        4.79      2.13 o


   3   6  10       53.12       58.39      3.70 o


   4   6  10       19.13       27.65      4.13 o


   5   6  10        3.10        8.50      2.85 o


   6   6  10        2.18        0.00      3.18 o


  -6   7  10        0.07        0.00      3.48 o


  -5   7  10        3.93        8.03      4.45 o


  -4   7  10        0.87        0.84      6.18 o


  -3   7  10        3.56        0.00      2.29 o


  -2   7  10        1.73        2.64      2.12 o


  -1   7  10      308.63      287.82      5.68 o


   0   7  10       40.20       39.28      2.29 o


   1   7  10       22.15       21.23      2.02 o


   2   7  10       58.80       59.70      3.03 o


   3   7  10        0.51        0.75      2.05 o


   4   7  10      298.96      285.80      8.88 o


   5   7  10        3.98        3.56      2.72 o


   6   7  10       10.52       10.22      4.43 o


  -5   8  10        0.27        5.01      3.11 o


  -4   8  10       28.10       19.71      3.69 o


  -3   8  10        5.40        2.83      2.54 o


  -2   8  10       10.66       10.17      3.20 o


  -1   8  10       56.07       54.68      3.17 o


   0   8  10      246.40      243.17      6.67 o


   1   8  10        1.72        4.52      1.35 o


   2   8  10      121.59      111.34      4.12 o


   3   8  10      181.24      189.11      6.80 o


   4   8  10        0.01        0.97      4.13 o


   5   8  10        4.09        3.13      5.20 o


   6   8  10        2.23        0.00      4.31 o


  -5   9  10        1.05        0.08      3.44 o


  -4   9  10       19.32       13.54      5.41 o


  -3   9  10       83.99       73.23      6.10 o


  -2   9  10        0.26        4.34      2.79 o


  -1   9  10        1.89        3.30      1.78 o


   0   9  10      209.76      217.13      6.52 o


   1   9  10       40.46       38.33      2.57 o


   2   9  10      320.92      308.59      7.03 o


   3   9  10        5.82        5.52      2.42 o


   4   9  10      218.76      208.31      7.89 o


   5   9  10        0.40        2.58      2.81 o


   6   9  10        5.28        8.90      5.28 o


  -5  10  10        1.93        0.00      3.67 o


  -4  10  10       22.27       26.36      4.60 o


  -3  10  10        2.38        3.63      3.52 o


  -2  10  10      105.77       91.89      6.60 o


  -1  10  10        4.84        3.55      1.69 o


   0  10  10        0.02        0.00      1.72 o


   1  10  10      705.54      721.36     13.21 o


   2  10  10       62.89       56.36      6.66 o


   3  10  10      129.77      124.30      5.74 o


   4  10  10       14.75       11.71      3.40 o


   5  10  10       11.04       17.29      3.35 o


   6  10  10        1.43        0.79      5.54 o


  -4  11  10       11.02       14.17      4.25 o


  -3  11  10       16.89       12.88      4.71 o


  -2  11  10        3.61        8.47      3.59 o


  -1  11  10       18.70       20.55      2.67 o


   0  11  10      123.28      130.64      5.52 o


   1  11  10      231.68      222.57     11.21 o


   2  11  10      156.84      163.99      7.73 o


   3  11  10       48.82       47.23      6.05 o


   4  11  10        1.85        5.12      3.17 o


   5  11  10       45.15       38.04      4.95 o


   6  11  10       15.65       15.58      4.00 o


  -4  12  10        1.40        0.00      3.63 o


  -3  12  10       12.35        6.43      4.21 o


  -2  12  10        0.22        1.50      3.49 o


  -1  12  10      144.89      160.73      7.07 o


   0  12  10       10.80       11.72      2.47 o


   1  12  10      106.83      105.06      5.34 o


   2  12  10       10.98        8.62      2.92 o


   3  12  10        2.39        1.43      2.29 o


   4  12  10        0.53        0.33      2.11 o


   5  12  10        0.26        0.00      3.11 o


  -3  13  10        0.56        0.00      3.95 o


  -2  13  10       81.55       75.78     10.64 o


  -1  13  10       13.38       10.58      2.80 o


   0  13  10       28.90       31.52      3.38 o


   1  13  10        7.60        8.12      2.44 o


   2  13  10       13.49       13.87      3.01 o


   3  13  10       26.39       21.64      4.24 o


   4  13  10        4.73        7.93      2.82 o


   5  13  10        2.54        6.90      3.53 o


  -3  14  10       14.46       11.91      4.91 o


  -2  14  10       16.94       19.08      4.93 o


  -1  14  10       61.65       68.26      5.13 o


   0  14  10        0.82        2.34      2.48 o


   1  14  10       42.26       34.73      4.06 o


   2  14  10       40.19       43.97      4.66 o


   3  14  10        7.65        7.64      2.81 o


   4  14  10        1.58        3.26      2.81 o


  -2  15  10       10.18       14.22      5.08 o


  -1  15  10        5.19        6.61      2.92 o


   0  15  10        0.01        3.45      2.86 o


   1  15  10        2.48        4.84      2.83 o


   2  15  10        4.49        7.65      2.91 o


   3  15  10        7.96       13.56      3.15 o


   4  15  10        4.62        5.06      3.15 o


  -1  16  10        0.49        5.24      5.11 o


   0  16  10       20.66       19.25      4.05 o


   1  16  10       19.96       30.62      4.99 o


   2  16  10        0.64        2.97      3.08 o


   3  16  10        2.40        9.67      3.37 o


  -2  -7  11        0.02        1.82      3.54 o


  -1  -7  11       11.52       26.87      8.76 o


   0  -7  11        2.21        3.08      7.83 o


   1  -7  11        0.00        5.82      3.17 o


  -3  -6  11       23.13       19.71      5.04 o


  -2  -6  11        1.82        3.56      4.49 o


  -1  -6  11        0.48        2.95      3.20 o


   0  -6  11        0.42        3.53      2.66 o


   1  -6  11       35.36       38.32      4.21 o


   2  -6  11        3.38        0.00      3.36 o


  -4  -5  11        0.07        0.56      4.31 o


  -3  -5  11       11.11        8.89      4.40 o


  -2  -5  11        4.42        4.70      7.91 o


  -1  -5  11        0.01        0.64      5.81 o


   0  -5  11        1.65        5.54      4.99 o


   1  -5  11       67.68       67.35      5.00 o


   2  -5  11        8.29        9.58      3.18 o


   3  -5  11        0.49        2.12      2.98 o


  -4  -4  11        5.39        8.31      4.37 o


  -3  -4  11        6.27       10.66      6.04 o


  -2  -4  11        0.22        0.00      2.94 o


  -1  -4  11        1.62        0.68      3.13 o


   0  -4  11       36.12       37.04      4.50 o


   1  -4  11       48.01       52.24      4.36 o


   2  -4  11        0.58        0.68      2.41 o


   3  -4  11        1.31        2.63      2.83 o


   4  -4  11       34.68       38.43      5.66 o


  -5  -3  11        1.80        0.00      6.18 o


  -4  -3  11        3.19        4.87      3.46 o


  -3  -3  11        7.87        4.87      3.70 o


  -2  -3  11       63.31       61.28      6.06 o


  -1  -3  11        1.14        3.97      2.98 o


   0  -3  11       23.50       28.90      4.11 o


   1  -3  11      107.01      120.50      5.94 o


   2  -3  11       72.76       68.40      5.07 o


   3  -3  11        6.24        7.42      3.00 o


   4  -3  11       52.21       50.45      4.98 o


  -5  -2  11        1.09        0.00      6.65 o


  -4  -2  11        0.14        6.02      4.86 o


  -3  -2  11        0.86        1.80      2.74 o


  -2  -2  11        5.84        9.46      3.56 o


  -1  -2  11        0.81        3.71      2.98 o


   0  -2  11        0.24        5.38      2.82 o


   1  -2  11        4.85        6.96      2.34 o


   2  -2  11       80.22       81.51      5.34 o


   3  -2  11        0.52        3.79      2.58 o


   4  -2  11        0.67        5.23      3.51 o


   5  -2  11       10.07        7.45      3.77 o


  -5  -1  11       12.05        7.18      3.51 o


  -4  -1  11        4.33        7.94      3.78 o


  -3  -1  11        0.53        1.86      2.87 o


  -2  -1  11       10.45       12.59      4.15 o


  -1  -1  11        0.92        2.70      3.17 o


   0  -1  11        0.10        0.00      2.49 o


   1  -1  11       14.91       18.78      2.71 o


   2  -1  11        1.37        1.53      2.16 o


   3  -1  11        2.38        1.10      2.29 o


   4  -1  11        1.19        2.90      2.50 o


   5  -1  11        1.89        0.00      3.35 o


  -5   0  11        0.00        0.00      3.87 o


  -4   0  11        0.47        0.00      2.86 o


  -3   0  11        5.13        3.61      3.78 o


  -2   0  11      111.20      117.67      5.72 o


  -1   0  11       15.22       20.15      4.00 o


   0   0  11        4.47        4.18      2.67 o


   1   0  11        0.06        3.26      3.95 o


   2   0  11        0.44        1.30      3.45 o


   3   0  11        0.01        0.00      2.64 o


   4   0  11        0.86        1.66      2.99 o


   5   0  11       22.91       16.87      5.68 o


  -6   1  11       10.72        7.40      4.56 o


  -5   1  11        2.13        7.51      4.38 o


  -4   1  11       50.98       46.83      4.55 o


  -3   1  11        3.95        1.45      2.41 o


  -2   1  11      464.76      457.07     10.80 o


  -1   1  11       10.06       11.58      2.23 o


   0   1  11       21.36       20.14      3.75 o


   1   1  11       47.05       52.45      3.68 o


   2   1  11       78.72       91.80      5.06 o


   3   1  11       36.35       41.03      3.71 o


   4   1  11       48.90       38.60      3.85 o


   5   1  11        9.58        9.80      3.35 o


   6   1  11        9.31       19.13      4.29 o


  -6   2  11       12.24       17.96      5.61 o


  -5   2  11        1.10        0.70      3.08 o


  -4   2  11       26.58       17.53      3.52 o


  -3   2  11       24.23       22.70      3.57 o


  -2   2  11       61.95       60.60      4.31 o


  -1   2  11        0.08        1.82      2.09 o


   0   2  11      105.79       91.21      4.26 o


   1   2  11       70.20       64.08      3.94 o


   2   2  11       69.73       75.29      4.50 o


   3   2  11       18.06       25.64      6.39 o


   4   2  11       10.51        6.49      3.23 o


   5   2  11       27.95       28.22      4.69 o


   6   2  11       11.85       13.41      5.78 o


  -6   3  11       15.43       18.00      4.11 o


  -5   3  11       10.41       10.89      3.34 o


  -4   3  11       43.71       41.36      4.28 o


  -3   3  11       23.60       25.23      3.59 o


  -2   3  11       70.28       76.88      4.51 o


  -1   3  11       29.95       31.09      2.89 o


   0   3  11       20.55       22.71      2.00 o


   1   3  11        5.50        3.14      2.60 o


   2   3  11       61.49       63.37      5.34 o


   3   3  11        8.52       11.30      2.93 o


   4   3  11       58.48       55.77      5.53 o


   5   3  11        0.01        3.92      3.20 o


   6   3  11       10.21        9.71      3.40 o


  -6   4  11        2.53        0.94      3.11 o


  -5   4  11       30.96       30.74      4.12 o


  -4   4  11        0.03        0.00      3.35 o


  -3   4  11       25.46       16.61      3.07 o


  -2   4  11        0.76        1.54      2.08 o


  -1   4  11        1.03        0.24      1.77 o


   0   4  11       56.95       55.16      2.83 o


   1   4  11       49.10       51.26      2.74 o


   2   4  11        4.17        1.82      2.78 o


   3   4  11        0.30        1.47      3.75 o


   4   4  11        3.87       11.05      3.22 o


   5   4  11        8.01        5.88      3.47 o


   6   4  11        3.46        3.74      3.78 o


  -6   5  11        1.39        6.94      3.73 o


  -5   5  11        3.13        7.02      2.99 o


  -4   5  11        0.00        0.00      2.17 o


  -3   5  11        0.46        2.83      2.36 o


  -2   5  11       11.27        6.93      2.42 o


  -1   5  11       19.09       18.45      2.49 o


   0   5  11      136.00      144.85      4.21 o


   1   5  11        9.48        8.58      1.59 o


   2   5  11       11.03       17.02      2.39 o


   3   5  11       69.40       68.42      6.02 o


   4   5  11       77.07       73.53      6.06 o


   5   5  11        0.30        3.30      5.35 o


   6   5  11        8.12       10.19      6.66 o


  -5   6  11        2.73        6.81      5.36 o


  -4   6  11      108.79      100.55      5.64 o


  -3   6  11      144.27      145.28      6.71 o


  -2   6  11       93.88       87.24      8.08 o


  -1   6  11       60.45       56.64      3.65 o


   0   6  11       11.60        9.90      1.57 o


   1   6  11        4.67        6.35      1.45 o


   2   6  11        2.66        5.08      1.60 o


   3   6  11        0.00        4.32      2.92 o


   4   6  11       86.50       90.00      6.71 o


   5   6  11        4.54        6.51      3.16 o


   6   6  11        2.15        2.85      7.11 o


  -5   7  11        0.20        1.77      9.87 o


  -4   7  11        2.29        6.59      2.62 o


  -3   7  11       44.23       34.56      4.12 o


  -2   7  11        0.48        2.01      2.19 o


  -1   7  11        6.27       12.20      2.41 o


   0   7  11        5.77        6.87      2.42 o


   1   7  11       19.16       20.39      1.95 o


   2   7  11        4.25        7.08      1.47 o


   3   7  11      292.21      288.56      8.33 o


   4   7  11       39.36       38.31      4.65 o


   5   7  11       10.24       16.78      6.11 o


   6   7  11        0.67        1.81      3.81 o


  -5   8  11        3.01        2.53      3.52 o


  -4   8  11       54.30       53.38      5.45 o


  -3   8  11        3.72        5.82      2.67 o


  -2   8  11       23.84       21.81      5.00 o


  -1   8  11        1.12        1.24      2.04 o


   0   8  11      169.10      166.70      4.79 o


   1   8  11       18.97       18.18      2.02 o


   2   8  11      257.80      243.19      6.31 o


   3   8  11        1.45        2.69      1.82 o


   4   8  11       18.09       15.49      3.56 o


   5   8  11       35.25       36.92      4.96 o


   6   8  11        8.72        4.64      5.65 o


  -5   9  11        2.14        0.00      3.03 o


  -4   9  11        0.00        0.00      2.96 o


  -3   9  11       23.68       20.93      4.02 o


  -2   9  11       13.29       14.12      3.52 o


  -1   9  11        3.43        1.91      2.90 o


   0   9  11      149.81      145.26      5.49 o


   1   9  11       72.65       72.58      3.47 o


   2   9  11      656.00      627.86     10.71 o


   3   9  11       24.47       24.35      3.02 o


   4   9  11      145.02      129.96      6.39 o


   5   9  11       35.58       31.83      5.58 o


   6   9  11       74.95       73.43      7.88 o


  -4  10  11        4.05        4.43      3.14 o


  -3  10  11        0.48        7.47      3.22 o


  -2  10  11      157.42      125.20      7.74 o


  -1  10  11        2.21        1.65      3.28 o


   0  10  11        4.40        7.46      2.23 o


   1  10  11       83.30       82.03      4.42 o


   2  10  11      121.49      118.84      6.48 o


   3  10  11        0.26        0.00      1.84 o


   4  10  11        0.23        2.64      1.99 o


   5  10  11        0.23        0.00      1.98 o


   6  10  11        7.86       13.06      4.97 o


  -4  11  11        6.85        4.81      3.49 o


  -3  11  11       13.91       10.51      4.37 o


  -2  11  11       98.96       93.73      7.13 o


  -1  11  11       41.86       46.06      5.28 o


   0  11  11        0.20        0.00      1.95 o


   1  11  11        0.24        3.59      2.61 o


   2  11  11      239.96      253.96      9.67 o


   3  11  11       39.51       33.90      4.07 o


   4  11  11        2.70        7.04      2.44 o


   5  11  11       18.00       21.49      3.28 o


   6  11  11       20.16       15.99      6.18 o


  -4  12  11        2.62        0.00      5.19 o


  -3  12  11        0.23        0.00      3.99 o


  -2  12  11        4.28        3.50      3.94 o


  -1  12  11       97.31      101.76      7.37 o


   0  12  11        4.10        7.29      2.25 o


   1  12  11        6.97        9.04      2.53 o


   2  12  11        1.54        0.00      2.08 o


   3  12  11       25.38       27.41      3.91 o


   4  12  11        0.17        4.37      4.97 o


   5  12  11        0.97        0.13      2.70 o


  -3  13  11        3.05        0.00      3.74 o


  -2  13  11       50.35       57.13      6.81 o


  -1  13  11        1.25        0.00      2.63 o


   0  13  11       17.88       19.37      2.84 o


   1  13  11        1.91        1.61      2.21 o


   2  13  11        0.01        0.22      3.45 o


   3  13  11       56.27       48.77      5.05 o


   4  13  11        0.09        1.42      3.66 o


   5  13  11       17.26       19.28      4.05 o


  -2  14  11        1.67       10.15      4.78 o


  -1  14  11      196.75      192.70     13.85 o


   0  14  11        3.14       11.57      2.71 o


   1  14  11        1.19        0.41      2.28 o


   2  14  11        0.03        0.00      2.30 o


   3  14  11       17.71       25.52      4.22 o


   4  14  11        1.14        6.13      2.87 o


  -2  15  11        0.14        0.00      4.32 o


  -1  15  11       46.42       46.36      4.62 o


   0  15  11       21.67       31.29      3.81 o


   1  15  11        0.62        6.99      2.82 o


   2  15  11        5.33        8.35      2.92 o


   3  15  11        4.65        2.05      4.14 o


   0  16  11        5.56        5.42      3.33 o


   1  16  11        1.14        2.95      3.62 o


   2  16  11        5.81        2.86      2.99 o


  -1  -6  12        5.51       13.46      6.21 o


   0  -6  12        0.81        9.84      6.22 o


   1  -6  12       27.74       24.39      6.11 o


  -3  -5  12        1.06        4.88      4.15 o


  -2  -5  12        2.52        7.03      7.65 o


  -1  -5  12        4.20        3.53      3.29 o


   0  -5  12        0.33        5.74      2.94 o


   1  -5  12       10.95       17.46      3.78 o


   2  -5  12        0.09        1.64      2.87 o


  -3  -4  12       39.51       32.91      5.40 o


  -2  -4  12        0.45        0.00      4.17 o


  -1  -4  12        0.02        5.91      3.15 o


   0  -4  12        0.24        0.00      2.57 o


   1  -4  12       11.49       12.84      3.50 o


   2  -4  12        4.75        8.43      3.07 o


   3  -4  12        4.13        2.15      3.20 o


  -4  -3  12       11.72        9.28      4.18 o


  -3  -3  12        9.02        8.28      4.38 o


  -2  -3  12       10.16       15.32      4.31 o


  -1  -3  12        6.62       11.82      3.60 o


   0  -3  12       14.47       10.98      3.30 o


   1  -3  12      178.74      184.69     16.32 o


   2  -3  12        0.42        4.43      2.62 o


   3  -3  12        0.03        5.49      3.18 o


   4  -3  12        0.49        5.10      3.33 o


  -4  -2  12        1.61        7.17      4.28 o


  -3  -2  12       31.11       29.92     10.80 o


  -2  -2  12        9.39       11.79      3.85 o


  -1  -2  12       65.12       66.03      8.65 o


   0  -2  12        4.70        2.99      2.73 o


   1  -2  12        1.56        3.29      2.46 o


   2  -2  12       34.30       43.57      5.28 o


   3  -2  12        5.38        3.86      2.87 o


   4  -2  12        2.35        0.40      2.64 o


  -5  -1  12        0.33        0.00      3.33 o


  -4  -1  12        0.23        0.00      3.08 o


  -3  -1  12       24.17       20.91      4.77 o


  -2  -1  12      127.35      110.73      7.49 o


  -1  -1  12       42.33       42.07      5.05 o


   0  -1  12        4.78        2.55      2.85 o


   1  -1  12       51.54       54.27      4.36 o


   2  -1  12      108.47      110.36      6.17 o


   3  -1  12       38.63       33.33      3.45 o


   4  -1  12        0.19        4.50      2.71 o


  -5   0  12        1.25        0.00      4.90 o


  -4   0  12       16.00       23.02      6.51 o


  -3   0  12       40.36       39.25      4.37 o


  -2   0  12       11.60        8.73      4.14 o


  -1   0  12        1.00        0.94      3.11 o


   0   0  12       27.65       31.89      4.14 o


   1   0  12      117.08      126.30      5.84 o


   2   0  12       20.50       21.03      3.11 o


   3   0  12        6.59        5.12      2.97 o


   4   0  12        3.78        5.72      2.69 o


   5   0  12        0.02        9.28      3.65 o


  -5   1  12        0.96        0.00      3.43 o


  -4   1  12        6.38        7.32      3.31 o


  -3   1  12        9.23        5.92      3.08 o


  -2   1  12      711.93      717.41     14.32 o


  -1   1  12       18.07       23.89      4.26 o


   0   1  12       59.26       54.87      5.24 o


   1   1  12       30.02       31.92      4.22 o


   2   1  12       78.11       79.38      4.94 o


   3   1  12       20.10       19.61      3.16 o


   4   1  12        4.43        3.38      2.36 o


   5   1  12        0.07        5.09      3.47 o


  -5   2  12        0.30        0.26      3.56 o


  -4   2  12       16.69        7.47      6.15 o


  -3   2  12      203.83      202.77     12.50 o


  -2   2  12        8.50       14.59      3.83 o


  -1   2  12        4.10        5.39      2.11 o


   0   2  12       27.41       28.30      4.10 o


   1   2  12       18.35       22.04      2.71 o


   2   2  12       76.40       76.30      4.78 o


   3   2  12        2.61        2.87      2.11 o


   4   2  12        2.49        1.44      3.93 o


   5   2  12        5.27        0.68      3.77 o


  -5   3  12       18.53       17.75      3.96 o


  -4   3  12       13.27       21.67      3.82 o


  -3   3  12       64.88       65.80      4.97 o


  -2   3  12      296.10      310.69      8.83 o


  -1   3  12       80.07       87.33      4.54 o


   0   3  12        8.17        6.58      3.10 o


   1   3  12       70.17       71.80      4.33 o


   2   3  12        6.59        7.25      2.39 o


   3   3  12       10.39        8.56      2.63 o


   4   3  12       86.11       59.01      6.03 o


   5   3  12        8.81        5.89      3.83 o


   6   3  12        0.58        0.00      3.48 o


  -5   4  12        7.87        4.82      4.43 o


  -4   4  12        1.72        3.81      2.30 o


  -3   4  12      142.96      120.35      6.07 o


  -2   4  12      139.03      141.03      5.99 o


  -1   4  12       39.08       42.83      3.40 o


   0   4  12       20.92       21.34      2.64 o


   1   4  12        0.08        0.20      2.08 o


   2   4  12        4.57        5.33      2.03 o


   3   4  12        0.97        0.00      2.18 o


   4   4  12        2.24        0.00      2.65 o


   5   4  12       41.49       32.71      5.16 o


   6   4  12        1.86        0.00      3.49 o


  -5   5  12        0.15        4.07      2.78 o


  -4   5  12        1.74        3.01      2.34 o


  -3   5  12      121.65      112.63      5.75 o


  -2   5  12      284.75      258.52      8.07 o


  -1   5  12       35.41       37.97      3.28 o


   0   5  12       35.99       32.03      4.10 o


   1   5  12       43.06       48.51      4.03 o


   2   5  12       17.83       19.95      2.71 o


   3   5  12        3.26        8.23      2.46 o


   4   5  12       13.89       18.40      3.81 o


   5   5  12        0.12        5.03      2.94 o


   6   5  12        1.54        7.79      3.55 o


  -5   6  12        0.38        0.00      2.64 o


  -4   6  12        8.50        7.85      2.86 o


  -3   6  12        0.10        1.91      2.54 o


  -2   6  12        1.84        7.37      2.44 o


  -1   6  12       13.09       13.07      2.69 o


   0   6  12       37.92       38.38      3.18 o


   1   6  12       19.51       26.06      4.10 o


   2   6  12       29.45       30.55      3.09 o


   3   6  12      173.12      176.00      8.78 o


   4   6  12       22.83       25.56      4.04 o


   5   6  12        0.54        1.28      2.94 o


   6   6  12        0.01        4.41      3.47 o


  -5   7  12        9.61        4.99     11.02 o


  -4   7  12        1.12        8.09      3.95 o


  -3   7  12       28.25       25.42      4.13 o


  -2   7  12        3.48        2.38      2.11 o


  -1   7  12        7.84       10.12      3.57 o


   0   7  12       10.11       10.84      2.29 o


   1   7  12       35.13       38.92      2.71 o


   2   7  12       18.69       16.70      2.03 o


   3   7  12      610.92      633.89     16.80 o


   4   7  12       30.48       29.99      4.39 o


   5   7  12       24.56       24.98      4.39 o


   6   7  12        0.18        0.00      6.43 o


  -5   8  12       20.36       29.12      4.90 o


  -4   8  12       24.01       25.93      6.38 o


  -3   8  12       18.87       24.49      3.86 o


  -2   8  12       49.43       40.24      4.77 o


  -1   8  12      301.61      258.17      7.47 o


   0   8  12       73.99       71.13      3.28 o


   1   8  12       63.22       63.06      3.35 o


   2   8  12      245.76      240.01      6.49 o


   3   8  12      466.12      425.53     12.66 o


   4   8  12       16.96       17.42      3.84 o


   5   8  12       18.80       24.77      4.08 o


   6   8  12        0.58        4.35      3.17 o


  -5   9  12        0.57        1.91      6.00 o


  -4   9  12        1.57        0.00      7.44 o


  -3   9  12       10.71        8.53      3.41 o


  -2   9  12        0.18        0.00      4.89 o


  -1   9  12       68.82       61.44      6.28 o


   0   9  12       79.31       74.02      4.09 o


   1   9  12      265.44      263.43      6.66 o


   2   9  12      333.24      345.84      9.09 o


   3   9  12      634.20      638.91     13.63 o


   4   9  12       90.93       82.89      8.92 o


   5   9  12        4.83       11.03      3.41 o


   6   9  12       48.56       44.06      5.49 o


  -4  10  12       32.85       26.82      4.88 o


  -3  10  12        0.01        0.09      3.24 o


  -2  10  12       41.57       27.11      4.72 o


  -1  10  12        0.66        1.86      2.82 o


   0  10  12        4.13        5.92      2.16 o


   1  10  12       18.85       22.72      2.76 o


   2  10  12      104.50      106.75      6.25 o


   3  10  12       45.72       49.16      4.06 o


   4  10  12        0.43        2.24      2.18 o


   5  10  12       18.26       18.80      7.99 o


  -4  11  12        0.14        0.00      3.63 o


  -3  11  12        5.43        3.75      3.45 o


  -2  11  12        8.95       12.95      4.22 o


  -1  11  12        0.52        0.00      3.35 o


   0  11  12       16.15       17.96      2.58 o


   1  11  12        0.05        4.08      1.99 o


   2  11  12      110.57      101.54      7.37 o


   3  11  12        8.93        7.32      2.55 o


   4  11  12        3.84        7.84      2.52 o


   5  11  12       22.81       27.21      4.49 o


  -3  12  12        0.04        1.85      4.42 o


  -2  12  12       76.70       62.76      6.43 o


  -1  12  12        1.80        0.27      3.20 o


   0  12  12       45.33       41.37      3.75 o


   1  12  12        5.89       10.37      2.47 o


   2  12  12      175.45      185.00     15.10 o


   3  12  12       15.88       23.35      3.55 o


   4  12  12        0.14        0.00      2.51 o


   5  12  12        2.44        4.53      3.20 o


  -3  13  12        0.51        4.70      4.16 o


  -2  13  12       65.62       76.54      7.12 o


  -1  13  12        0.66        0.00      2.99 o


   0  13  12       27.55       31.85      3.39 o


   1  13  12        0.10        0.44      2.25 o


   2  13  12       19.17       31.86      4.03 o


   3  13  12        4.18        4.97      2.95 o


   4  13  12        3.84        5.54      6.75 o


  -2  14  12       46.38       37.33      6.24 o


  -1  14  12      159.00      148.69      9.57 o


   0  14  12       25.31       31.24      3.58 o


   1  14  12        0.03        2.38      2.25 o


   2  14  12       41.13       37.10      4.70 o


   3  14  12        0.55        0.95      2.75 o


   4  14  12        3.26        0.00      2.63 o


  -1  15  12        0.53        0.64      3.84 o


   0  15  12       16.34       24.76      4.21 o


   1  15  12        0.06        1.72      2.53 o


   2  15  12        0.05        1.12      3.51 o


   3  15  12       14.60        8.15      6.87 o


   1  16  12        4.70        7.99      2.91 o


   2  16  12       27.28       31.65      4.78 o


  -1  -5  13        0.58        8.60      9.88 o


   0  -5  13        5.73       13.49     11.88 o


  -2  -4  13        0.16        4.73      3.70 o


  -1  -4  13        0.95        7.79      7.94 o


   0  -4  13        2.67        2.16      2.72 o


   1  -4  13       23.15       14.13      4.07 o


   2  -4  13        0.04        0.00      2.75 o


  -3  -3  13        8.47       10.40      4.48 o


  -2  -3  13        0.36        7.74      6.29 o


  -1  -3  13        2.39        7.89      3.38 o


   0  -3  13        0.14        6.55      3.04 o


   1  -3  13      151.11      152.01      9.41 o


   2  -3  13        2.39        8.96      3.42 o


   3  -3  13        9.22       10.19      4.02 o


  -4  -2  13        2.78        1.00      4.58 o


  -3  -2  13        5.02        3.56      4.50 o


  -2  -2  13        0.14        0.00      3.41 o


  -1  -2  13        3.40        6.61      3.35 o


   0  -2  13        7.50        7.42      2.95 o


   1  -2  13       27.34       30.70      7.96 o


   2  -2  13       31.55       34.53      5.65 o


   3  -2  13        0.15        2.00      3.21 o


  -4  -1  13        0.01        4.29      4.30 o


  -3  -1  13       13.89        9.06      4.78 o


  -2  -1  13        0.61        2.04      4.12 o


  -1  -1  13       59.52       65.44      7.08 o


   0  -1  13        2.93        7.78      3.92 o


   1  -1  13       80.98       82.70      6.60 o


   2  -1  13       12.36       19.96      3.26 o


   3  -1  13       18.99       18.82      6.79 o


   4  -1  13        0.08        4.20      3.05 o


  -4   0  13        0.83        2.63      3.46 o


  -3   0  13        3.52        0.00      3.88 o


  -2   0  13       26.64       25.62      5.12 o


  -1   0  13        7.83       10.47      3.99 o


   0   0  13        2.87        2.11      4.57 o


   1   0  13        4.30       11.22      3.10 o


   2   0  13       14.56       16.45      2.93 o


   3   0  13        0.89        1.62      2.35 o


   4   0  13        2.00        0.12      3.66 o


  -5   1  13       35.69       47.33      5.29 o


  -4   1  13       15.22       10.44      4.49 o


  -3   1  13       36.06       36.89      4.45 o


  -2   1  13      236.80      228.55     10.59 o


  -1   1  13       31.22       36.12      4.99 o


   0   1  13        3.18        6.20      3.26 o


   1   1  13        0.86        4.40      2.78 o


   2   1  13       66.16       72.73      4.92 o


   3   1  13        8.61        3.39      2.43 o


   4   1  13        0.33        0.76      2.70 o


   5   1  13        0.20        8.14      7.40 o


  -5   2  13        0.07        1.83      4.72 o


  -4   2  13      133.26      113.18      6.66 o


  -3   2  13        0.22        4.75      3.27 o


  -2   2  13        7.52       10.14      2.82 o


  -1   2  13        1.79        0.00      3.07 o


   0   2  13      101.76      102.20      6.67 o


   1   2  13       12.93        9.24      3.18 o


   2   2  13       43.03       46.58      4.14 o


   3   2  13        5.09        7.27      2.61 o


   4   2  13        8.27       12.63      3.72 o


   5   2  13        0.01        2.12      6.51 o


  -5   3  13        0.43        0.00      3.23 o


  -4   3  13        0.20        5.70      4.29 o


  -3   3  13       43.81       51.06      4.42 o


  -2   3  13      341.87      308.76      8.99 o


  -1   3  13        1.69        1.32      2.93 o


   0   3  13      146.45      153.32      8.04 o


   1   3  13        0.32        0.00      2.38 o


   2   3  13       56.60       59.70      4.91 o


   3   3  13        0.15        2.97      2.59 o


   4   3  13       80.40       79.03      7.04 o


   5   3  13       24.23       26.77      5.64 o


  -5   4  13        1.87        1.18      3.80 o


  -4   4  13      121.21      104.51      6.23 o


  -3   4  13      146.14      135.05      7.94 o


  -2   4  13        0.50        1.88      2.25 o


  -1   4  13       14.20       18.83      2.71 o


   0   4  13        4.26        6.50      3.19 o


   1   4  13        0.31        0.41      1.79 o


   2   4  13       11.17        8.75      4.13 o


   3   4  13        0.09        3.66      2.33 o


   4   4  13       14.69       17.64      3.99 o


   5   4  13        4.61        4.56      3.80 o


  -5   5  13        0.18        2.32      2.62 o


  -4   5  13       80.93       80.99      5.53 o


  -3   5  13       41.49       44.19      4.19 o


  -2   5  13       16.47       19.15      3.01 o


  -1   5  13        0.14        1.48      2.30 o


   0   5  13        5.11        4.79      2.18 o


   1   5  13        2.57        3.48      2.12 o


   2   5  13       10.98        9.37      2.43 o


   3   5  13       29.22       40.54      4.79 o


   4   5  13        1.68        4.47      3.20 o


   5   5  13        0.07        1.34      3.28 o


  -5   6  13        3.27        8.48      3.73 o


  -4   6  13       14.14        8.80      5.98 o


  -3   6  13       47.14       40.05      4.10 o


  -2   6  13        3.90        6.92      3.01 o


  -1   6  13        1.00        3.32      2.28 o


   0   6  13        0.21        2.55      3.58 o


   1   6  13        0.68        3.09      1.83 o


   2   6  13       36.31       38.75      3.59 o


   3   6  13        6.11        7.33      3.23 o


   4   6  13       62.24       84.98     10.64 o


   5   6  13        4.51        4.37      3.09 o


  -5   7  13        4.16        6.30      3.51 o


  -4   7  13        0.33        0.01      2.84 o


  -3   7  13        9.33       14.37      3.36 o


  -2   7  13       42.43       41.03      3.71 o


  -1   7  13        3.36        6.50      2.49 o


   0   7  13        6.49        7.13      2.35 o


   1   7  13        0.91        2.11      1.57 o


   2   7  13       45.18       48.75      3.95 o


   3   7  13       71.55       77.45      6.22 o


   4   7  13        1.67        0.00      3.85 o


   5   7  13        9.42       14.84      9.44 o


  -4   8  13        6.78       12.13      3.27 o


  -3   8  13        1.69        0.00      2.77 o


  -2   8  13        4.09        6.33      3.28 o


  -1   8  13        0.04        0.62      2.20 o


   0   8  13        3.20        2.48      2.20 o


   1   8  13        3.34        3.44      2.73 o


   2   8  13      120.19      131.64      5.04 o


   3   8  13       86.90       92.36      7.90 o


   4   8  13       33.05       30.38      8.47 o


   5   8  13        2.44        0.98      2.79 o


  -4   9  13        1.15        0.00      2.78 o


  -3   9  13        0.71        4.35      2.90 o


  -2   9  13       77.71       64.16      6.03 o


  -1   9  13        9.67       10.10      4.89 o


   0   9  13        0.03        0.00      2.88 o


   1   9  13       11.37       11.84      2.22 o


   2   9  13        2.27        3.58      1.93 o


   3   9  13        3.83        1.03      2.57 o


   4   9  13       49.84       65.15      9.83 o


   5   9  13        0.00        1.82      3.06 o


  -4  10  13        3.81        6.02      5.86 o


  -3  10  13        4.07       10.39      3.81 o


  -2  10  13        7.37        7.28      3.55 o


  -1  10  13       11.90       13.53      3.73 o


   0  10  13       14.39       18.89      3.93 o


   1  10  13        9.14       10.46      2.22 o


   2  10  13       74.52       78.50      5.44 o


   3  10  13        1.17        2.41      2.32 o


   4  10  13        3.02        8.78      3.14 o


   5  10  13        1.34        0.00      2.72 o


  -3  11  13       15.18       13.14      4.08 o


  -2  11  13        2.08        2.17      3.40 o


  -1  11  13        6.27        1.87      3.45 o


   0  11  13        6.51        7.52      3.46 o


   1  11  13        6.16       10.63      2.35 o


   2  11  13       57.59       59.45      4.98 o


   3  11  13        4.76        7.37      2.64 o


   4  11  13        0.30        1.36      2.65 o


   5  11  13        7.97       17.14      4.06 o


  -3  12  13        2.31        3.69      3.83 o


  -2  12  13       10.14       16.63      5.67 o


  -1  12  13       16.00       11.68      8.01 o


   0  12  13        6.38       12.59      3.75 o


   1  12  13        0.01        0.41      2.59 o


   2  12  13        3.36        5.55      2.91 o


   3  12  13        7.91        9.84      3.01 o


   4  12  13        0.04        4.85      3.32 o


   5  12  13        6.74       12.28      4.74 o


  -2  13  13       64.41       67.42      8.64 o


  -1  13  13        0.39        3.95      5.85 o


   0  13  13        0.09        1.43      3.87 o


   1  13  13        0.03        7.96      2.78 o


   2  13  13        3.48        0.71      2.41 o


   3  13  13        0.09        0.39      2.70 o


   4  13  13        9.30       13.24      3.75 o


  -2  14  13       53.74       60.77      7.07 o


  -1  14  13       37.27       45.36      5.91 o


   0  14  13        0.13        3.57      3.69 o


   1  14  13        0.30        1.45      2.61 o


   2  14  13       60.27       67.27      5.91 o


   3  14  13        0.98        0.00      2.53 o


  -1  15  13        6.93       13.85      6.24 o


   0  15  13        7.30        6.01      4.58 o


   1  15  13        0.54        0.00      4.69 o


   2  15  13       16.47       21.05      4.02 o


   3  15  13        9.71       24.79      5.39 o


  -2  -3  14        0.51        6.93      3.81 o


  -1  -3  14        2.20        3.15      2.91 o


   0  -3  14       25.61       30.14      8.95 o


   1  -3  14        7.69       12.90      3.82 o


  -3  -2  14       38.01       41.09      6.05 o


  -2  -2  14        1.07        4.43      3.30 o


  -1  -2  14       10.00       14.43      3.61 o


   0  -2  14        8.67       10.36      3.45 o


   1  -2  14       39.74       41.96     10.21 o


   2  -2  14        4.65        8.15      4.08 o


  -3  -1  14       18.53       25.58     12.83 o


  -2  -1  14        4.56        2.17      3.59 o


  -1  -1  14      216.48      230.62     10.97 o


   0  -1  14        0.77        1.46      3.16 o


   1  -1  14      173.74      175.14      9.89 o


   2  -1  14        5.99        3.97      3.07 o


   3  -1  14       26.94       30.18      5.05 o


  -4   0  14        2.57        0.00      4.46 o


  -3   0  14        0.37        0.00      5.90 o


  -2   0  14       33.47       30.69      5.33 o


  -1   0  14        5.04        3.94      3.81 o


   0   0  14        8.21       10.78      3.24 o


   1   0  14       17.56       16.71      5.50 o


   2   0  14        0.00        1.69      2.43 o


   3   0  14       48.98       53.62      4.97 o


   4   0  14        0.43        1.79      3.23 o


  -4   1  14        1.73        7.84      4.78 o


  -3   1  14        6.58        4.00      4.01 o


  -2   1  14       13.52       11.38      5.21 o


  -1   1  14      172.34      172.91      9.40 o


   0   1  14       57.09       59.48      5.66 o


   1   1  14        2.01        7.71      4.25 o


   2   1  14       13.85       20.82      6.64 o


   3   1  14        6.83        6.78      2.65 o


   4   1  14       14.46       10.28      4.15 o


  -4   2  14       16.53       14.62      3.97 o


  -3   2  14       11.89       22.14      3.35 o


  -2   2  14        2.67        2.51      3.62 o


  -1   2  14        8.76        7.79      3.69 o


   0   2  14        0.08        3.81      4.20 o


   1   2  14        1.80        2.63      3.98 o


   2   2  14       32.92       29.11      3.67 o


   3   2  14       18.06       20.10      3.46 o


   4   2  14        6.12        3.66      3.44 o


  -4   3  14        6.55        8.15      3.17 o


  -3   3  14       11.12       20.27      3.79 o


  -2   3  14       22.87       22.94      4.77 o


  -1   3  14       64.58       64.17      6.08 o


   0   3  14        8.17        9.40      3.28 o


   1   3  14        9.68        7.27      3.50 o


   2   3  14        5.65        8.25      2.73 o


   3   3  14        1.46        0.00      3.52 o


   4   3  14       32.62       39.42      6.96 o


   5   3  14        7.83       18.35      4.02 o


  -4   4  14       73.19       59.53      5.00 o


  -3   4  14        2.99        3.19      2.49 o


  -2   4  14        5.56        9.06      2.72 o


  -1   4  14        0.55        0.00      3.64 o


   0   4  14       79.78       71.74      6.00 o


   1   4  14        3.08        0.00      3.07 o


   2   4  14        2.04        3.68      2.35 o


   3   4  14        5.08        4.65      3.17 o


   4   4  14        6.95        5.62      3.48 o


   5   4  14       31.68       29.02      5.44 o


  -4   5  14       18.20       19.28      3.45 o


  -3   5  14        1.78        2.01      3.57 o


  -2   5  14       34.17       34.91      3.62 o


  -1   5  14        1.62        4.71      3.36 o


   0   5  14       33.58       24.00      6.74 o


   1   5  14       21.34       23.40      4.12 o


   2   5  14        5.30        5.59      2.49 o


   3   5  14        4.04        4.90      2.81 o


   4   5  14       34.08       36.63      5.36 o


   5   5  14        9.12       11.93      5.81 o


  -4   6  14        1.53        0.00      7.46 o


  -3   6  14        5.59        3.58      2.68 o


  -2   6  14        2.63        4.36      2.47 o


  -1   6  14        8.24        5.83      3.06 o


   0   6  14       22.59       14.79      7.91 o


   1   6  14        3.57        6.78      3.26 o


   2   6  14      119.40      112.93      5.75 o


   3   6  14       20.72       17.81      5.86 o


   4   6  14       17.49       26.45      4.33 o


   5   6  14        2.35        0.97      3.33 o


  -4   7  14        3.75        0.00      2.79 o


  -3   7  14        0.66        0.00      2.83 o


  -2   7  14        1.79        2.21      2.91 o


  -1   7  14       14.29       15.59      2.88 o


   0   7  14       17.95       18.95      3.03 o


   1   7  14        0.39        0.00      3.08 o


   2   7  14      139.69      147.70      6.60 o


   3   7  14       46.02       46.63      5.28 o


   4   7  14       13.03       17.38      3.80 o


   5   7  14        3.46        3.51      3.55 o


  -4   8  14        2.95       12.39      5.96 o


  -3   8  14        6.06        9.75      3.91 o


  -2   8  14        2.20        0.00      3.02 o


  -1   8  14      278.36      256.65      9.49 o


   0   8  14        3.51        4.87      2.34 o


   1   8  14       14.99       21.17      4.98 o


   2   8  14        9.58       11.65      2.71 o


   3   8  14      354.88      374.13     13.58 o


   4   8  14        5.03        6.82      3.73 o


   5   8  14        1.73        0.00      3.13 o


  -4   9  14        4.92        2.97      3.26 o


  -3   9  14        0.65        6.95      3.68 o


  -2   9  14        0.17        0.29      3.23 o


  -1   9  14        8.13        6.09      3.33 o


   0   9  14        5.01        8.96      3.45 o


   1   9  14       18.65       27.30      4.60 o


   2   9  14        4.51        6.87      2.67 o


   3   9  14      762.50      782.86     20.05 o


   4   9  14        0.49        0.00      2.41 o


   5   9  14        0.23        3.76      6.63 o


  -3  10  14       14.84       13.84      4.03 o


  -2  10  14       12.75       15.66      4.05 o


  -1  10  14      152.77      129.94      8.50 o


   0  10  14        7.40        8.68      3.64 o


   1  10  14       30.53       37.78      3.80 o


   2  10  14        2.01        4.40      2.35 o


   3  10  14       76.07       70.98     15.38 o


   4  10  14       12.33       17.91      6.84 o


   5  10  14        6.99       10.73      3.73 o


  -3  11  14        1.33       10.56      4.11 o


  -2  11  14        4.66        0.65      3.47 o


  -1  11  14       31.74       34.86      5.29 o


   0  11  14        0.07        0.49      6.25 o


   1  11  14       28.56       32.90      3.36 o


   2  11  14        8.70       18.02      3.18 o


   3  11  14       71.15       65.12      5.53 o


   4  11  14        9.88       13.38      3.52 o


  -3  12  14       17.22       13.36      4.72 o


  -2  12  14        6.25        6.05      3.84 o


  -1  12  14        9.91        8.92      3.89 o


   0  12  14        6.45        8.53      3.79 o


   1  12  14       13.58       24.11      6.39 o


   2  12  14       10.82       15.46      3.10 o


   3  12  14        7.29       14.66      3.12 o


   4  12  14        1.46        5.87      3.75 o


  -2  13  14       17.63       14.96      5.65 o


  -1  13  14        1.04        0.73      3.21 o


   0  13  14        0.09       13.01      4.12 o


   1  13  14        9.89       16.30      3.36 o


   2  13  14        0.32        0.73      2.62 o


   3  13  14        0.14        0.58      2.55 o


   4  13  14       10.13        7.01      4.25 o


  -1  14  14        1.44        5.95      3.62 o


   0  14  14        5.84        6.98      3.88 o


   1  14  14        0.24        0.00      3.23 o


   2  14  14       26.08       35.24      8.08 o


   3  14  14        0.06        3.55      3.88 o


   0  15  14       10.44       20.85      5.85 o


   1  15  14        0.80        5.27      2.86 o


   2  15  14        1.68        3.50      2.90 o


  -1  -2  15        0.02        6.84      6.21 o


   0  -2  15       24.97       25.82      5.96 o


  -2  -1  15       22.49       30.23      5.47 o


  -1  -1  15       45.62       54.50      5.80 o


   0  -1  15        0.30        7.14      3.29 o


   1  -1  15       14.33       30.95      4.88 o


   2  -1  15        4.98       10.25      3.92 o


  -3   0  15        9.12       14.62      4.82 o


  -2   0  15       27.94       29.63      5.35 o


  -1   0  15        0.08        4.61      3.53 o


   0   0  15        3.64        8.21      3.30 o


   1   0  15        7.44        1.26      3.02 o


   2   0  15        4.88        1.83      3.47 o


   3   0  15       14.51       13.64      3.91 o


  -3   1  15       13.79       14.02      9.42 o


  -2   1  15        1.86        5.18      5.67 o


  -1   1  15      235.23      237.85     11.17 o


   0   1  15        2.55        2.42      3.41 o


   1   1  15       10.30        5.01      5.44 o


   2   1  15        3.87        4.16      3.47 o


   3   1  15       16.02       16.53      3.74 o


  -3   2  15        2.08        3.51      3.72 o


  -2   2  15        3.28        0.00      3.56 o


  -1   2  15       44.54       36.79      5.24 o


   0   2  15       11.29        8.43      3.27 o


   1   2  15        1.90        3.25      3.38 o


   2   2  15        1.58        5.66      3.97 o


   3   2  15        2.04        2.93      2.54 o


  -4   3  15       12.16        9.53      4.15 o


  -3   3  15        3.48        7.15      4.36 o


  -2   3  15        6.30        0.80      3.80 o


  -1   3  15       81.39       87.64      7.05 o


   0   3  15        3.83        4.52      3.70 o


   1   3  15        0.46        1.50      4.00 o


   2   3  15        5.99        7.18      3.84 o


   3   3  15       31.08       36.70      8.77 o


   4   3  15        0.75        9.48      7.09 o


  -4   4  15       75.08       73.80      9.21 o


  -3   4  15        2.67        2.28      2.65 o


  -2   4  15        2.46        1.38      3.95 o


  -1   4  15        0.94        1.48      3.33 o


   0   4  15       42.78       48.79      5.45 o


   1   4  15        8.21       12.57      3.95 o


   2   4  15        0.25        5.75      3.70 o


   3   4  15        1.09        0.30      2.80 o


   4   4  15        3.02        0.00      3.32 o


  -4   5  15        1.76        0.00      2.89 o


  -3   5  15        2.47        1.86      2.68 o


  -2   5  15        1.39        0.00      2.43 o


  -1   5  15        0.17        2.63      3.52 o


   0   5  15       14.11       20.48      4.11 o


   1   5  15        0.81        0.00      2.91 o


   2   5  15        5.72        2.57      5.42 o


   3   5  15        0.14        0.00      3.09 o


   4   5  15       10.61       23.78      7.12 o


  -4   6  15        0.73        0.00      9.33 o


  -3   6  15        1.51        2.34      2.40 o


  -2   6  15        0.16        2.73      3.39 o


  -1   6  15        9.15        7.20      3.58 o


   0   6  15       78.09       82.68      6.68 o


   1   6  15        0.13        0.00      3.09 o


   2   6  15        3.56        5.12      2.58 o


   3   6  15       13.93       12.94      4.00 o


   4   6  15       30.61       29.19      4.86 o


  -4   7  15       14.64       11.96      8.53 o


  -3   7  15        3.60        0.00      2.86 o


  -2   7  15       11.85       14.30      3.09 o


  -1   7  15        6.84        6.05      2.56 o


   0   7  15       37.88       37.47      4.93 o


   1   7  15        3.93        2.11      3.50 o


   2   7  15       10.82       12.03      2.87 o


   3   7  15       30.85       20.86      4.40 o


   4   7  15      187.51      193.37     10.55 o


  -3   8  15        1.45        0.00      3.35 o


  -2   8  15        0.96        0.81      3.37 o


  -1   8  15        0.01        1.39      2.60 o


   0   8  15       38.25       39.00      3.70 o


   1   8  15       13.16       14.85      4.06 o


   2   8  15      283.54      290.18     11.45 o


   3   8  15       27.11       28.65      4.81 o


   4   8  15        0.05        0.00      3.09 o


  -3   9  15        2.44        3.59      3.35 o


  -2   9  15       23.87       26.15      4.68 o


  -1   9  15        0.00        3.73      4.32 o


   0   9  15       28.11       27.15      4.59 o


   1   9  15        1.00        3.60      5.15 o


   2   9  15        4.66        7.48      3.08 o


   3   9  15       24.20       17.27      4.05 o


   4   9  15       27.38       25.39      6.08 o


  -3  10  15        4.39       11.23      4.66 o


  -2  10  15        4.01        3.22      3.99 o


  -1  10  15       12.33       12.34      4.36 o


   0  10  15        1.17        3.48      3.40 o


   1  10  15        1.44        2.01      5.46 o


   2  10  15       15.88       25.36      4.97 o


   3  10  15        6.43        5.58      3.36 o


   4  10  15        2.60        1.51      3.27 o


  -2  11  15        2.87        0.00      6.99 o


  -1  11  15        3.50        3.77      4.03 o


   0  11  15        3.42        8.05      3.69 o


   1  11  15        0.31        0.00      3.15 o


   2  11  15       21.47       30.12      5.17 o


   3  11  15        0.01        3.20      3.62 o


   4  11  15        0.88        0.00      3.43 o


  -2  12  15        0.74        0.00      5.40 o


  -1  12  15        0.31        7.52      4.19 o


   0  12  15        6.28        8.03      3.78 o


   1  12  15       10.88       15.23      5.04 o


   2  12  15        6.18        1.00      2.47 o


   3  12  15        1.18        0.00      2.99 o


  -1  13  15        2.16        0.00      5.31 o


   0  13  15        2.14        3.65      4.04 o


   1  13  15        0.58        6.43      4.33 o


   2  13  15        0.70        4.93      2.58 o


   3  13  15        0.22        0.95      2.77 o


   0  14  15        0.19        3.25      3.52 o


   1  14  15        1.90        8.09      4.36 o


   2  14  15        6.64       14.43      3.74 o


  -1   0  16        0.69        2.94      3.78 o


   0   0  16        2.24        3.61      2.88 o


   1   0  16        0.73        0.49      2.94 o


  -2   1  16        1.02        7.28      4.21 o


  -1   1  16       42.23       40.53      6.64 o


   0   1  16       42.02       40.92      5.80 o


   1   1  16        1.37        0.00      3.07 o


   2   1  16        0.48        2.95      5.71 o


  -2   2  16        0.24        5.75      4.88 o


  -1   2  16       11.68       18.23      4.19 o


   0   2  16        1.96        0.87      3.03 o


   1   2  16        0.16        0.00      3.28 o


   2   2  16        2.23        1.77      6.64 o


  -3   3  16        1.81        0.49      9.73 o


  -2   3  16        3.35        4.40      4.20 o


  -1   3  16       29.51       35.02      5.08 o


   0   3  16        0.03        6.22      3.80 o


   1   3  16        0.36        2.74      3.56 o


   2   3  16        6.33        2.15      7.68 o


   3   3  16        0.04        0.00      3.04 o


  -3   4  16        0.04        1.25      3.96 o


  -2   4  16        0.22        3.60      3.93 o


  -1   4  16       21.90       25.03      4.57 o


   0   4  16        0.35        7.41      3.51 o


   1   4  16        3.53        8.35      5.08 o


   2   4  16        0.24        0.00      3.72 o


   3   4  16       53.43       57.77      7.83 o


  -3   5  16        6.48        1.66      4.84 o


  -2   5  16        0.18        0.00      3.56 o


  -1   5  16        3.82        8.46      5.30 o


   0   5  16        0.06        4.30      3.58 o


   1   5  16        2.13        2.63      3.53 o


   2   5  16        0.00        0.11      3.66 o


   3   5  16       57.17       64.75      6.25 o


  -3   6  16       30.62       34.96      4.21 o


  -2   6  16        2.43        8.78      4.70 o


  -1   6  16        1.72        3.72      9.40 o


   0   6  16       10.83       15.17      3.91 o


   1   6  16        8.20       10.91      4.10 o


   2   6  16        4.06        8.85      4.10 o


   3   6  16       22.41       35.58      4.83 o


   4   6  16       21.20       18.99      5.18 o


  -3   7  16       27.23       31.44      5.17 o


  -2   7  16        0.76        6.51      3.64 o


  -1   7  16        8.51       14.16      3.89 o


   0   7  16        7.56        8.17      4.05 o


   1   7  16        8.58       14.10      4.27 o


   2   7  16        0.75        2.53      3.95 o


   3   7  16        5.71        5.41      4.17 o


   4   7  16      110.28      122.53      8.81 o


  -3   8  16        0.04        0.00      8.96 o


  -2   8  16        0.72        6.81      3.85 o


  -1   8  16        2.80        5.29      3.54 o


   0   8  16       16.21       16.27      4.37 o


   1   8  16        0.00        0.00      3.36 o


   2   8  16      114.93      121.10     12.11 o


   3   8  16        3.41        5.13      3.51 o


   4   8  16        0.43        0.00      7.69 o


  -2   9  16       17.16       13.50      4.29 o


  -1   9  16       14.63       12.23      6.68 o


   0   9  16        0.79        0.00      5.55 o


   1   9  16       20.26       24.25      4.99 o


   2   9  16        0.02        0.00      5.07 o


   3   9  16        2.96        2.18      3.38 o


   4   9  16        9.10        0.66      4.61 o


  -2  10  16        6.76        9.06      3.99 o


  -1  10  16       15.61       13.54      4.33 o


   0  10  16       45.24       43.64      5.48 o


   1  10  16        0.21        0.00      5.80 o


   3  10  16        5.75        0.00      9.60 o


  -2  11  16        6.73        8.39      4.67 o


  -1  11  16        1.09        0.00      3.66 o


   0  11  16        4.81        0.80      3.63 o


   1  11  16        0.16        6.28      3.33 o


   3  11  16        0.37        0.00      3.62 o


  -1  12  16        0.39        6.06      4.17 o


   0  12  16        1.06        2.89      6.35 o


   1  12  16        1.86        3.29      4.22 o


   3  12  16        1.34        2.58      3.52 o


   0  13  16        0.03        5.73      3.92 o


   1  13  16       21.38       27.80      6.13 o


   2  13  16        2.51        5.76      4.54 o


   0   2  17        0.41        4.07      6.03 o


  -1   3  17        2.40        0.00      4.12 o


   0   3  17       14.25       15.81      4.67 o


   1   3  17        0.16        0.12      3.55 o


  -2   4  17        0.76        6.64      5.57 o


  -1   4  17       33.41       41.21      5.61 o


   0   4  17        0.74        5.14      3.46 o


   1   4  17        1.08        7.46      4.05 o


   2   4  17        0.01        0.00      5.67 o


  -2   5  17        0.01        4.52      8.87 o


  -1   5  17        0.66        0.18      8.40 o


   0   5  17        2.33       10.34      3.76 o


   1   5  17        2.34        3.68      4.00 o


   2   5  17        0.41        2.54      4.26 o


  -2   6  17        2.00        8.72      4.48 o


  -1   6  17       12.80       13.16      7.42 o


   0   6  17        8.77        7.87      3.88 o


   1   6  17        4.36        9.72      4.19 o


   2   6  17        0.97        0.84      4.08 o


   3   6  17        0.57        0.00      6.03 o


  -2   7  17        2.29       10.56      4.48 o


  -1   7  17       11.12       12.40      8.20 o


   0   7  17        0.83        5.86      3.89 o


   1   7  17       42.74       49.80      6.42 o


   2   7  17        7.23        9.35      4.71 o


   3   7  17        3.08        0.85      5.92 o


  -2   8  17       15.88       21.72     10.68 o


  -1   8  17        0.56        0.00      6.19 o


   0   8  17       17.93       27.32      5.13 o


   1   8  17        2.97        0.00      4.14 o


   2   8  17       40.52       39.11      8.34 o


   3   8  17        3.88       14.79      7.37 o


  -1   9  17        3.66       11.47      7.63 o


   0   9  17        4.89        0.00      7.05 o


   1   9  17        7.38        6.52      4.19 o


   2   9  17        2.65        5.53      6.24 o


   3   9  17        1.42        0.60      6.43 o


  -1  10  17        0.08        0.00      6.05 o


   0  10  17        1.76        9.83      7.23 o


   1  10  17        0.46        2.88      6.87 o


   0  11  17        0.28        7.18      3.76 o


   0   6  18        2.63        4.94      4.24 o


   0   7  18        0.44        1.00      4.05 o


   1   7  18        0.02        5.68      4.73 o


   0   8  18        5.38        7.38      4.48 o


   1   8  18       71.27       77.35      7.81 o


 
